# Supplementary material for: Extracellular RNA profiles with human age
Source: Aging Cell. 2018 May 24;17(4):e12785. doi: 10.1111/acel.12785 (PMC6052399; doi:10.1111/acel.12785)
Supplement: Supplementary file 2 [file ACEL-17-na-s002.xlsx]

## Sheet: DEG
Rank	UniqueID	Ensembl	P-Value	FDR	log2 FoldChange (Old/Young)	HG19 Chromosome	HG19 Gene Name	HG19 Gene Biotype	HG19 Description
1	ENSG00000113441	ENSG00000113441	< 1e-4	0.6182	-4.662	chr5	LNPEP	protein_coding	leucyl/cystinyl aminopeptidase [Source:HGNC Symbol;Acc:6656]
2	ENSG00000225972	ENSG00000225972	< 1e-4	0.6182	2.2304	chr1	MTND1P23	pseudogene	MT-ND1 pseudogene 23 [Source:HGNC Symbol;Acc:42092]
3	ENSG00000182831	ENSG00000182831	0.0001	0.6182	-4.3042	chr16	C16orf72	protein_coding	chromosome 16 open reading frame 72 [Source:HGNC Symbol;Acc:30103]
4	ENSG00000136149	ENSG00000136149	0.0002	0.6182	-3.2525	chr13	RPL13AP25	pseudogene	ribosomal protein L13a pseudogene 25 [Source:HGNC Symbol;Acc:36981]
5	ENSG00000102804	ENSG00000102804	0.0002	0.6182	2.79	chr13	TSC22D1	protein_coding	TSC22 domain family, member 1 [Source:HGNC Symbol;Acc:16826]
6	ENSG00000146729	ENSG00000146729	0.0002	0.6182	4.5779	chr7	GBAS	protein_coding	glioblastoma amplified sequence [Source:HGNC Symbol;Acc:4179]
7	ENSG00000196987	ENSG00000196987	0.0002	0.6182	-3.9114	chrX	LCA10	protein_coding	Putative lung carcinoma-associated protein 10 [Source:UniProtKB/Swiss-Prot;Acc:Q71F78]
8	ENSG00000171161	ENSG00000171161	0.0002	0.6182	-5.2586	chr1	ZNF672	protein_coding	zinc finger protein 672 [Source:HGNC Symbol;Acc:26179]
9	ENSG00000251095	ENSG00000251095	0.0002	0.6182	-5.3223	chr4	RP11-115D19.1	antisense
10	ENSG00000198910	ENSG00000198910	0.0003	0.6182	-3.7877	chrX	L1CAM	protein_coding	L1 cell adhesion molecule [Source:HGNC Symbol;Acc:6470]
11	ENSG00000089327	ENSG00000089327	0.0003	0.6182	3.7228	chr19	FXYD5	protein_coding	FXYD domain containing ion transport regulator 5 [Source:HGNC Symbol;Acc:4029]
12	ENSG00000215421	ENSG00000215421	0.0003	0.6182	-3.9662	chr18	ZNF407	protein_coding	zinc finger protein 407 [Source:HGNC Symbol;Acc:19904]
13	ENSG00000170006	ENSG00000170006	0.0003	0.6182	-4.951	chr4	TMEM154	protein_coding	transmembrane protein 154 [Source:HGNC Symbol;Acc:26489]
14	ENSG00000150637	ENSG00000150637	0.0003	0.6182	4.3411	chr18	CD226	protein_coding	CD226 molecule [Source:HGNC Symbol;Acc:16961]
15	ENSG00000270641	ENSG00000270641	0.0003	0.6182	-3.7322	chrX	TSIX	lincRNA	TSIX transcript, XIST antisense RNA [Source:HGNC Symbol;Acc:12377]
16	ENSG00000172331	ENSG00000172331	0.0004	0.6182	-4.9819	chr7	BPGM	protein_coding	2,3-bisphosphoglycerate mutase [Source:HGNC Symbol;Acc:1093]
17	ENSG00000198830	ENSG00000198830	0.0004	0.6182	-4.1474	chr1	HMGN2	protein_coding	high mobility group nucleosomal binding domain 2 [Source:HGNC Symbol;Acc:4986]
18	ENSG00000160014	ENSG00000160014	0.0004	0.6182	3.3102	chr19	CALM3	protein_coding	calmodulin 3 (phosphorylase kinase, delta) [Source:HGNC Symbol;Acc:1449]
19	ENSG00000109272	ENSG00000109272	0.0004	0.6182	2.9355	chr4	PF4V1	protein_coding	platelet factor 4 variant 1 [Source:HGNC Symbol;Acc:8862]
20	ENSG00000126267	ENSG00000126267	0.0004	0.6182	4.304	chr19	COX6B1	protein_coding	cytochrome c oxidase subunit VIb polypeptide 1 (ubiquitous) [Source:HGNC Symbol;Acc:2280]
21	ENSG00000265145	ENSG00000265145	0.0004	0.6182	-3.7503	chr2	SNORD53	snoRNA	small nucleolar RNA, C/D box 53 [Source:HGNC Symbol;Acc:10203]
22	ENSG00000201865	ENSG00000201865	0.0004	0.6182	-4.3266	chr6	SNORD50B	snoRNA	small nucleolar RNA, C/D box 50B [Source:HGNC Symbol;Acc:32722]
23	ENSG00000239559	ENSG00000239559	0.0004	0.6182	-4.6592	chr11	RPL37P2	pseudogene	ribosomal protein L37 pseudogene 2 [Source:HGNC Symbol;Acc:17092]
24	ENSG00000033867	ENSG00000033867	0.0005	0.6867	-4.8717	chr3	SLC4A7	protein_coding	solute carrier family 4, sodium bicarbonate cotransporter, member 7 [Source:HGNC Symbol;Acc:11033]
25	ENSG00000242539	ENSG00000242539	0.0005	0.7277	5.0299	chr3	AC007620.3	antisense
26	ENSG00000259753	ENSG00000259753	0.0006	0.7413	4.5959	chr17	ITGB3	protein_coding	Integrin beta [Source:UniProtKB/TrEMBL;Acc:B4DTY9]
27	ENSG00000049323	ENSG00000049323	0.0006	0.7413	4.3171	chr2	LTBP1	protein_coding	latent transforming growth factor beta binding protein 1 [Source:HGNC Symbol;Acc:6714]
28	ENSG00000105186	ENSG00000105186	0.0006	0.7906	-4.9909	chr19	ANKRD27	protein_coding	ankyrin repeat domain 27 (VPS9 domain) [Source:HGNC Symbol;Acc:25310]
29	ENSG00000211816	ENSG00000211816	0.0007	0.8312	-5.125	chr14	TRAV38-1	TR_V_gene	T cell receptor alpha variable 38-1 [Source:HGNC Symbol;Acc:12137]
30	ENSG00000264940	ENSG00000264940	0.0008	0.8312	-2.1936	chr17	SNORD3C	lincRNA
31	ENSG00000105514	ENSG00000105514	0.0008	0.8312	-4.2713	chr19	RAB3D	protein_coding	RAB3D, member RAS oncogene family [Source:HGNC Symbol;Acc:9779]
32	ENSG00000207523	ENSG00000207523	0.0008	0.8312	-4.9258	chr1	SNORA66	snoRNA	small nucleolar RNA, H/ACA box 66 [Source:HGNC Symbol;Acc:10223]
33	ENSG00000227195	ENSG00000227195	0.0009	0.8312	-2.7014	chr20	RP3-410C9.1	processed_transcript
34	ENSG00000123154	ENSG00000123154	0.0009	0.8312	-4.5554	chr19	WDR83	protein_coding	WD repeat domain 83 [Source:HGNC Symbol;Acc:32672]
35	ENSG00000199298	ENSG00000199298	0.0009	0.8312	-2.1947	chr17	SNORD3C	snoRNA	small nucleolar RNA, C/D box 3C [Source:HGNC Symbol;Acc:33191]
36	ENSG00000157933	ENSG00000157933	0.0009	0.8312	-3.3777	chr1	SKI	protein_coding	v-ski sarcoma viral oncogene homolog (avian) [Source:HGNC Symbol;Acc:10896]
37	ENSG00000132600	ENSG00000132600	0.0009	0.8312	-4.7588	chr16	PRMT7	protein_coding	protein arginine methyltransferase 7 [Source:HGNC Symbol;Acc:25557]
38	ENSG00000184486	ENSG00000184486	0.001	0.8864	-3.766	chr6	POU3F2	protein_coding	POU class 3 homeobox 2 [Source:HGNC Symbol;Acc:9215]
39	ENSG00000140022	ENSG00000140022	0.001	0.8876	4.0785	chr14	STON2	protein_coding	stonin 2 [Source:HGNC Symbol;Acc:30652]
40	ENSG00000091592	ENSG00000091592	0.001	0.8876	-3.6754	chr17	NLRP1	protein_coding	NLR family, pyrin domain containing 1 [Source:HGNC Symbol;Acc:14374]
41	ENSG00000201498	ENSG00000201498	0.0011	0.8876	2.4167	chr20	Y_RNA	misc_RNA	Y RNA [Source:RFAM;Acc:RF00019]
42	ENSG00000202137	ENSG00000202137	0.0011	0.8876	2.0941	chr2	Y_RNA	misc_RNA	Y RNA [Source:RFAM;Acc:RF00019]
43	ENSG00000199565	ENSG00000199565	0.0011	0.8876	2.5053	chr1	Y_RNA	misc_RNA	Y RNA [Source:RFAM;Acc:RF00019]
44	ENSG00000153094	ENSG00000153094	0.0012	0.8912	-3.7912	chr2	BCL2L11	protein_coding	BCL2-like 11 (apoptosis facilitator) [Source:HGNC Symbol;Acc:994]
45	ENSG00000212452	ENSG00000212452	0.0012	0.8912	-2.5153	chr3	SNORD69	snoRNA	small nucleolar RNA, C/D box 69 [Source:HGNC Symbol;Acc:32730]
46	ENSG00000197323	ENSG00000197323	0.0012	0.8912	-3.3077	chr1	TRIM33	protein_coding	tripartite motif containing 33 [Source:HGNC Symbol;Acc:16290]
47	ENSG00000206874	ENSG00000206874	0.0012	0.8912	-2.9879	chr11	SNORD26	snoRNA	small nucleolar RNA, C/D box 26 [Source:HGNC Symbol;Acc:10148]
48	ENSG00000221500	ENSG00000221500	0.0012	0.8912	-2.5819	chr6	SNORD100	snoRNA	small nucleolar RNA, C/D box 100 [Source:HGNC Symbol;Acc:32763]
49	ENSG00000248333	ENSG00000248333	0.0013	0.9122	-3.2134	chr1	CDK11B	protein_coding	cyclin-dependent kinase 11B [Source:HGNC Symbol;Acc:1729]
50	ENSG00000065526	ENSG00000065526	0.0014	0.9387	-3.1064	chr1	SPEN	protein_coding	spen homolog, transcriptional regulator (Drosophila) [Source:HGNC Symbol;Acc:17575]
51	ENSG00000260416	ENSG00000260416	0.0015	0.9964	-4.0021	chr20	RP5-963E22.5	lincRNA
52	ENSG00000180304	ENSG00000180304	0.0015	0.9984	-3.9274	chr15	OAZ2	protein_coding	ornithine decarboxylase antizyme 2 [Source:HGNC Symbol;Acc:8096]
53	ENSG00000175220	ENSG00000175220	0.0016	0.9984	-4.6663	chr11	ARHGAP1	protein_coding	Rho GTPase activating protein 1 [Source:HGNC Symbol;Acc:673]
54	ENSG00000159588	ENSG00000159588	0.0016	0.9984	-4.1737	chr1	CCDC17	protein_coding	coiled-coil domain containing 17 [Source:HGNC Symbol;Acc:26574]
55	ENSG00000261884	ENSG00000261884	0.0018	0.9984	-4.7094	chr16	CTC-479C5.12	protein_coding
56	ENSG00000185215	ENSG00000185215	0.0018	0.9984	-3.3685	chr14	TNFAIP2	protein_coding	tumor necrosis factor, alpha-induced protein 2 [Source:HGNC Symbol;Acc:11895]
57	ENSG00000179094	ENSG00000179094	0.0018	0.9984	-3.4823	chr17	PER1	protein_coding	period circadian clock 1 [Source:HGNC Symbol;Acc:8845]
58	ENSG00000144895	ENSG00000144895	0.0018	0.9984	-4.2217	chr3	EIF2A	protein_coding	eukaryotic translation initiation factor 2A, 65kDa [Source:HGNC Symbol;Acc:3254]
59	ENSG00000198888	ENSG00000198888	0.0018	0.9984	1.621	chrM	MT-ND1	protein_coding	mitochondrially encoded NADH dehydrogenase 1 [Source:HGNC Symbol;Acc:7455]
60	ENSG00000164362	ENSG00000164362	0.0019	0.9984	-3.6906	chr5	TERT	protein_coding	telomerase reverse transcriptase [Source:HGNC Symbol;Acc:11730]
61	ENSG00000141503	ENSG00000141503	0.0019	0.9984	3.1776	chr17	MINK1	protein_coding	misshapen-like kinase 1 [Source:HGNC Symbol;Acc:17565]
62	ENSG00000130755	ENSG00000130755	0.002	0.9984	4.2838	chr19	GMFG	protein_coding	glia maturation factor, gamma [Source:HGNC Symbol;Acc:4374]
63	ENSG00000107742	ENSG00000107742	0.002	0.9984	-3.95	chr10	SPOCK2	protein_coding	sparc/osteonectin, cwcv and kazal-like domains proteoglycan (testican) 2 [Source:HGNC Symbol;Acc:13564]
64	ENSG00000238793	ENSG00000238793	0.0021	0.9984	-4.8774	chr17	SNORD124	snoRNA	small nucleolar RNA, C/D box 124 [Source:HGNC Symbol;Acc:33563]
65	ENSG00000262074	ENSG00000262074	0.0021	0.9984	-2.0823	chr17	SNORD3B-2	lincRNA
66	ENSG00000201750	ENSG00000201750	0.0021	0.9984	-2.0824	chr17	SNORD3B-2	snoRNA	small nucleolar RNA, C/D box 3B-2 [Source:HGNC Symbol;Acc:33190]
67	ENSG00000156265	ENSG00000156265	0.0021	0.9984	3.0836	chr21	MAP3K7CL	protein_coding	MAP3K7 C-terminal like [Source:HGNC Symbol;Acc:16457]
68	ENSG00000262202	ENSG00000262202	0.0022	0.9984	-2.0786	chr17	RP11-160E2.6	lincRNA
69	ENSG00000199663	ENSG00000199663	0.0022	0.9984	-2.0787	chr17	SNORD3D	snoRNA	small nucleolar RNA, C/D box 3D [Source:HGNC Symbol;Acc:33192]
70	ENSG00000142599	ENSG00000142599	0.0022	0.9984	3.0013	chr1	RERE	protein_coding	arginine-glutamic acid dipeptide (RE) repeats [Source:HGNC Symbol;Acc:9965]
71	ENSG00000184014	ENSG00000184014	0.0022	0.9984	3.6678	chr11	DENND5A	protein_coding	DENN/MADD domain containing 5A [Source:HGNC Symbol;Acc:19344]
72	ENSG00000186448	ENSG00000186448	0.0023	0.9984	-4.7972	chr3	ZNF197	protein_coding	zinc finger protein 197 [Source:HGNC Symbol;Acc:12988]
73	ENSG00000114841	ENSG00000114841	0.0023	0.9984	-3.0425	chr3	DNAH1	protein_coding	dynein, axonemal, heavy chain 1 [Source:HGNC Symbol;Acc:2940]
74	ENSG00000115207	ENSG00000115207	0.0024	0.9984	-3.3007	chr2	GTF3C2	protein_coding	general transcription factor IIIC, polypeptide 2, beta 110kDa [Source:HGNC Symbol;Acc:4665]
75	ENSG00000156050	ENSG00000156050	0.0025	0.9984	-4.5479	chr14	FAM161B	protein_coding	family with sequence similarity 161, member B [Source:HGNC Symbol;Acc:19854]
76	ENSG00000163046	ENSG00000163046	0.0025	0.9984	-2.8894	chr2	ANKRD30BL	protein_coding	ankyrin repeat domain 30B-like [Source:HGNC Symbol;Acc:35167]
77	ENSG00000146670	ENSG00000146670	0.0025	0.9984	-3.9947	chr11	CDCA5	protein_coding	cell division cycle associated 5 [Source:HGNC Symbol;Acc:14626]
78	ENSG00000252139	ENSG00000252139	0.0026	0.9984	-4.0709	chr18	SCARNA18	snoRNA	small Cajal body-specific RNA 18 [Source:RFAM;Acc:RF00283]
79	ENSG00000209645	ENSG00000209645	0.0026	0.9984	-4.608	chr19	SNORD105	snoRNA	small nucleolar RNA, C/D box 105 [Source:HGNC Symbol;Acc:32769]
80	ENSG00000207263	ENSG00000207263	0.0026	0.9984	-4.2245	chr15	SNORD116-16	snoRNA	small nucleolar RNA, C/D box 116-16 [Source:HGNC Symbol;Acc:33082]
81	ENSG00000221803	ENSG00000221803	0.0026	0.9984	-2.9345	chr19	SNORD23	snoRNA	small nucleolar RNA, C/D box 23 [Source:HGNC Symbol;Acc:32718]
82	ENSG00000179029	ENSG00000179029	0.0026	0.9984	-3.5866	chr17	TMEM107	protein_coding	transmembrane protein 107 [Source:HGNC Symbol;Acc:28128]
83	ENSG00000238300	ENSG00000238300	0.0028	0.9984	-4.1107	chr9	SNORD121B	snoRNA	small nucleolar RNA, C/D box 121B [Source:HGNC Symbol;Acc:33569]
84	ENSG00000147548	ENSG00000147548	0.0028	0.9984	-3.2541	chr8	WHSC1L1	protein_coding	Wolf-Hirschhorn syndrome candidate 1-like 1 [Source:HGNC Symbol;Acc:12767]
85	ENSG00000207063	ENSG00000207063	0.0028	0.9984	-3.682	chr15	SNORD116-1	snoRNA	small nucleolar RNA, C/D box 116-1 [Source:HGNC Symbol;Acc:33067]
86	ENSG00000182400	ENSG00000182400	0.0029	0.9984	-3.7733	chr14	TRAPPC6B	protein_coding	trafficking protein particle complex 6B [Source:HGNC Symbol;Acc:23066]
87	ENSG00000214784	ENSG00000214784	0.0029	0.9984	-3.7119	chr5	AC010468.1	pseudogene
88	ENSG00000200229	ENSG00000200229	0.0029	0.9984	-2.021	chr17	SNORD3B-1	snoRNA	small nucleolar RNA, C/D box 3B-1 [Source:HGNC Symbol;Acc:10168]
89	ENSG00000265185	ENSG00000265185	0.003	0.9984	-2.0134	chr17	SNORD3B-1	lincRNA
90	ENSG00000264338	ENSG00000264338	0.003	0.9984	3.9261	chrX	AL359973.1	miRNA
91	ENSG00000072364	ENSG00000072364	0.0031	0.9984	-3.7305	chr5	AFF4	protein_coding	AF4/FMR2 family, member 4 [Source:HGNC Symbol;Acc:17869]
92	ENSG00000259716	ENSG00000259716	0.0031	0.9984	3.6206	chr20	RP5-977B1.11	antisense
93	ENSG00000199574	ENSG00000199574	0.0031	0.9984	-4.6817	chr15	SNORD18C	snoRNA	small nucleolar RNA, C/D box 18C [Source:HGNC Symbol;Acc:32716]
94	ENSG00000139083	ENSG00000139083	0.0031	0.9984	4.0317	chr12	ETV6	protein_coding	ets variant 6 [Source:HGNC Symbol;Acc:3495]
95	ENSG00000210135	ENSG00000210135	0.0031	0.9984	1.1354	chrM	MT-TN	Mt_tRNA	mitochondrially encoded tRNA asparagine [Source:HGNC Symbol;Acc:7493]
96	ENSG00000175356	ENSG00000175356	0.0031	0.9984	-4.5501	chr11	SCUBE2	protein_coding	signal peptide, CUB domain, EGF-like 2 [Source:HGNC Symbol;Acc:30425]
97	ENSG00000126264	ENSG00000126264	0.0032	0.9984	4.3416	chr19	HCST	protein_coding	hematopoietic cell signal transducer [Source:HGNC Symbol;Acc:16977]
98	ENSG00000139436	ENSG00000139436	0.0032	0.9984	-2.6448	chr12	GIT2	protein_coding	G protein-coupled receptor kinase interacting ArfGAP 2 [Source:HGNC Symbol;Acc:4273]
99	ENSG00000186141	ENSG00000186141	0.0032	0.9984	4.3346	chr1	POLR3C	protein_coding	polymerase (RNA) III (DNA directed) polypeptide C (62kD) [Source:HGNC Symbol;Acc:30076]
100	ENSG00000255717	ENSG00000255717	0.0032	0.9984	-2.4297	chr11	SNHG1	processed_transcript	small nucleolar RNA host gene 1 (non-protein coding) [Source:HGNC Symbol;Acc:32688]
101	ENSG00000155966	ENSG00000155966	0.0033	0.9984	-3.8853	chrX	AFF2	protein_coding	AF4/FMR2 family, member 2 [Source:HGNC Symbol;Acc:3776]
102	ENSG00000181350	ENSG00000181350	0.0033	0.9984	4.0084	chr17	FAM211A	protein_coding	family with sequence similarity 211, member A [Source:HGNC Symbol;Acc:32403]
103	ENSG00000238597	ENSG00000238597	0.0033	0.9984	-4.034	chr17	SNORD4B	snoRNA	small nucleolar RNA, C/D box 4B [Source:HGNC Symbol;Acc:10098]
104	ENSG00000161036	ENSG00000161036	0.0034	0.9984	3.7546	chr7	LRWD1	protein_coding	leucine-rich repeats and WD repeat domain containing 1 [Source:HGNC Symbol;Acc:21769]
105	ENSG00000104613	ENSG00000104613	0.0035	0.9984	-4.0909	chr8	INTS10	protein_coding	integrator complex subunit 10 [Source:HGNC Symbol;Acc:25548]
106	ENSG00000146731	ENSG00000146731	0.0035	0.9984	-3.5448	chr7	CCT6A	protein_coding	chaperonin containing TCP1, subunit 6A (zeta 1) [Source:HGNC Symbol;Acc:1620]
107	ENSG00000164506	ENSG00000164506	0.0035	0.9984	-3.0537	chr6	STXBP5	protein_coding	syntaxin binding protein 5 (tomosyn) [Source:HGNC Symbol;Acc:19665]
108	ENSG00000165097	ENSG00000165097	0.0036	0.9984	-3.8888	chr6	KDM1B	protein_coding	lysine (K)-specific demethylase 1B [Source:HGNC Symbol;Acc:21577]
109	ENSG00000222649	ENSG00000222649	0.0036	0.9984	2.3016	chr6	Y_RNA	misc_RNA	Y RNA [Source:RFAM;Acc:RF00019]
110	ENSG00000134248	ENSG00000134248	0.0036	0.9984	-3.6713	chr1	LAMTOR5	protein_coding	late endosomal/lysosomal adaptor, MAPK and MTOR activator 5 [Source:HGNC Symbol;Acc:17955]
111	ENSG00000207008	ENSG00000207008	0.0036	0.9984	-3.0184	chr11	SNORA54	snoRNA	small nucleolar RNA, H/ACA box 54 [Source:HGNC Symbol;Acc:32647]
112	ENSG00000204387	ENSG00000204387	0.0036	0.9984	-2.7311	chr6	C6orf48	protein_coding	chromosome 6 open reading frame 48 [Source:HGNC Symbol;Acc:19078]
113	ENSG00000224078	ENSG00000224078	0.0037	0.9984	-2.6182	chr15	SNHG14	processed_transcript	small nucleolar RNA host gene 14 (non-protein coding) [Source:HGNC Symbol;Acc:37462]
114	ENSG00000263934	ENSG00000263934	0.0037	0.9984	-1.9357	chr17	SNORD3A	lincRNA
115	ENSG00000201823	ENSG00000201823	0.0037	0.9984	-2.7003	chr6	SNORD48	snoRNA	small nucleolar RNA, C/D box 48 [Source:HGNC Symbol;Acc:10188]
116	ENSG00000202364	ENSG00000202364	0.0037	0.9984	-1.9357	chr17	SNORD3A	snoRNA	small nucleolar RNA, C/D box 3A [Source:HGNC Symbol;Acc:33189]
117	ENSG00000234604	ENSG00000234604	0.0038	0.9984	4.2599	chr1	RP1-206D15.5	pseudogene
118	ENSG00000200463	ENSG00000200463	0.0038	0.9984	-3.5579	chr17	SNORD118	snoRNA	small nucleolar RNA, C/D box 118 [Source:HGNC Symbol;Acc:32952]
119	ENSG00000207424	ENSG00000207424	0.0038	0.9984	-3.2643	chr11	SNORD30	snoRNA	small nucleolar RNA, C/D box 30 [Source:HGNC Symbol;Acc:10157]
120	ENSG00000214331	ENSG00000214331	0.0038	0.9984	-3.4233	chr16	RP11-252A24.2	pseudogene
121	ENSG00000135698	ENSG00000135698	0.0038	0.9984	-4.1613	chr16	MPHOSPH6	protein_coding	M-phase phosphoprotein 6 [Source:HGNC Symbol;Acc:7214]
122	ENSG00000140398	ENSG00000140398	0.0038	0.9984	-4.5122	chr15	NEIL1	protein_coding	nei endonuclease VIII-like 1 (E. coli) [Source:HGNC Symbol;Acc:18448]
123	ENSG00000079277	ENSG00000079277	0.0039	0.9984	-3.686	chr1	MKNK1	protein_coding	MAP kinase interacting serine/threonine kinase 1 [Source:HGNC Symbol;Acc:7110]
124	ENSG00000238578	ENSG00000238578	0.0039	0.9984	-3.0424	chr17	SNORD4A	snoRNA	small nucleolar RNA, C/D box 4A [Source:HGNC Symbol;Acc:10097]
125	ENSG00000167703	ENSG00000167703	0.0039	0.9984	-3.5159	chr17	SLC43A2	protein_coding	solute carrier family 43, member 2 [Source:HGNC Symbol;Acc:23087]
126	ENSG00000234025	ENSG00000234025	0.0039	0.9984	-3.017	chr6	RP11-257K9.3	pseudogene
127	ENSG00000179335	ENSG00000179335	0.004	0.9984	-3.1817	chr15	CLK3	protein_coding	CDC-like kinase 3 [Source:HGNC Symbol;Acc:2071]
128	ENSG00000101335	ENSG00000101335	0.004	0.9984	2.9748	chr20	MYL9	protein_coding	myosin, light chain 9, regulatory [Source:HGNC Symbol;Acc:15754]
129	ENSG00000091428	ENSG00000091428	0.004	0.9984	-3.9899	chr2	RAPGEF4	protein_coding	Rap guanine nucleotide exchange factor (GEF) 4 [Source:HGNC Symbol;Acc:16626]
130	ENSG00000112561	ENSG00000112561	0.004	0.9984	-3.8808	chr6	TFEB	protein_coding	transcription factor EB [Source:HGNC Symbol;Acc:11753]
131	ENSG00000090006	ENSG00000090006	0.0041	0.9984	-2.8672	chr19	LTBP4	protein_coding	latent transforming growth factor beta binding protein 4 [Source:HGNC Symbol;Acc:6717]
132	ENSG00000236338	ENSG00000236338	0.0041	0.9984	3.6926	chr7	AC015987.2	protein_coding
133	ENSG00000188906	ENSG00000188906	0.0041	0.9984	-3.1225	chr12	LRRK2	protein_coding	leucine-rich repeat kinase 2 [Source:HGNC Symbol;Acc:18618]
134	ENSG00000161911	ENSG00000161911	0.0042	0.9984	3.8673	chr6	TREML1	protein_coding	triggering receptor expressed on myeloid cells-like 1 [Source:HGNC Symbol;Acc:20434]
135	ENSG00000226564	ENSG00000226564	0.0042	0.9984	2.3216	chr2	FTH1P20	pseudogene	ferritin, heavy polypeptide 1 pseudogene 20 [Source:HGNC Symbol;Acc:37639]
136	ENSG00000259207	ENSG00000259207	0.0043	0.9984	3.5821	chr17	ITGB3	protein_coding	integrin, beta 3 (platelet glycoprotein IIIa, antigen CD61) [Source:HGNC Symbol;Acc:6156]
137	ENSG00000049860	ENSG00000049860	0.0043	0.9984	3.9721	chr5	HEXB	protein_coding	hexosaminidase B (beta polypeptide) [Source:HGNC Symbol;Acc:4879]
138	ENSG00000201675	ENSG00000201675	0.0043	0.9984	-2.7384	chr19	SNORD32A	snoRNA	small nucleolar RNA, C/D box 32A [Source:HGNC Symbol;Acc:10159]
139	ENSG00000198851	ENSG00000198851	0.0043	0.9984	-3.5905	chr11	CD3E	protein_coding	CD3e molecule, epsilon (CD3-TCR complex) [Source:HGNC Symbol;Acc:1674]
140	ENSG00000163737	ENSG00000163737	0.0044	0.9984	2.5276	chr4	PF4	protein_coding	platelet factor 4 [Source:HGNC Symbol;Acc:8861]
141	ENSG00000258388	ENSG00000258388	0.0044	0.9984	3.8884	chr6	EGFL8	protein_coding	Epidermal growth factor-like protein 8; Lysosomal thioesterase PPT2 [Source:UniProtKB/TrEMBL;Acc:A2ABN6]
142	ENSG00000146674	ENSG00000146674	0.0044	0.9984	3.4554	chr7	IGFBP3	protein_coding	insulin-like growth factor binding protein 3 [Source:HGNC Symbol;Acc:5472]
143	ENSG00000173221	ENSG00000173221	0.0044	0.9984	-3.8297	chr5	GLRX	protein_coding	glutaredoxin (thioltransferase) [Source:HGNC Symbol;Acc:4330]
144	ENSG00000185432	ENSG00000185432	0.0046	0.9984	4.079	chr12	METTL7A	protein_coding	methyltransferase like 7A [Source:HGNC Symbol;Acc:24550]
145	ENSG00000137265	ENSG00000137265	0.0046	0.9984	-4.3133	chr6	IRF4	protein_coding	interferon regulatory factor 4 [Source:HGNC Symbol;Acc:6119]
146	ENSG00000184319	ENSG00000184319	0.0046	0.9984	4.0023	chr22	AC002055.4	pseudogene
147	ENSG00000186185	ENSG00000186185	0.0046	0.9984	-4.3619	chr17	KIF18B	protein_coding	kinesin family member 18B [Source:HGNC Symbol;Acc:27102]
148	ENSG00000201669	ENSG00000201669	0.0047	0.9984	-2.3643	chr11	SNORD31	snoRNA	small nucleolar RNA, C/D box 31 [Source:HGNC Symbol;Acc:10158]
149	ENSG00000164463	ENSG00000164463	0.0047	0.9984	-4.0284	chr5	CREBRF	protein_coding	CREB3 regulatory factor [Source:HGNC Symbol;Acc:24050]
150	ENSG00000225093	ENSG00000225093	0.0047	0.9984	2.1767	chr6	RPL3P7	pseudogene	ribosomal protein L3 pseudogene 7 [Source:HGNC Symbol;Acc:36797]
151	ENSG00000198959	ENSG00000198959	0.0047	0.9984	-3.4075	chr20	TGM2	protein_coding	transglutaminase 2 (C polypeptide, protein-glutamine-gamma-glutamyltransferase) [Source:HGNC Symbol;Acc:11778]
152	ENSG00000109971	ENSG00000109971	0.0047	0.9984	-2.5023	chr11	HSPA8	protein_coding	heat shock 70kDa protein 8 [Source:HGNC Symbol;Acc:5241]
153	ENSG00000168461	ENSG00000168461	0.0047	0.9984	-3.1032	chr18	RAB31	protein_coding	RAB31, member RAS oncogene family [Source:HGNC Symbol;Acc:9771]
154	ENSG00000144893	ENSG00000144893	0.0048	0.9984	2.7441	chr3	MED12L	protein_coding	mediator complex subunit 12-like [Source:HGNC Symbol;Acc:16050]
155	ENSG00000203896	ENSG00000203896	0.0048	0.9984	-3.4373	chr20	LIME1	protein_coding	Lck interacting transmembrane adaptor 1 [Source:HGNC Symbol;Acc:26016]
156	ENSG00000008128	ENSG00000008128	0.0049	0.9984	-2.5287	chr1	CDK11A	protein_coding	cyclin-dependent kinase 11A [Source:HGNC Symbol;Acc:1730]
157	ENSG00000251060	ENSG00000251060	0.005	0.9984	3.6503	chr7	U66061.31	processed_transcript
158	ENSG00000133884	ENSG00000133884	0.005	0.9984	-3.7448	chr11	DPF2	protein_coding	D4, zinc and double PHD fingers family 2 [Source:HGNC Symbol;Acc:9964]
159	ENSG00000188529	ENSG00000188529	0.0051	0.9984	-3.0202	chr1	SRSF10	protein_coding	serine/arginine-rich splicing factor 10 [Source:HGNC Symbol;Acc:16713]
160	ENSG00000200680	ENSG00000200680	0.0051	0.9984	-4.424	chr15	SNORD115-4	snoRNA	small nucleolar RNA, C/D box 115-4 [Source:HGNC Symbol;Acc:33023]
161	ENSG00000208797	ENSG00000208797	0.0052	0.9984	-2.7195	chr4	SNORD73A	snoRNA	small nucleolar RNA, C/D box 73A [Source:HGNC Symbol;Acc:10235]
162	ENSG00000128394	ENSG00000128394	0.0052	0.9984	-4.4475	chr22	APOBEC3F	protein_coding	apolipoprotein B mRNA editing enzyme, catalytic polypeptide-like 3F [Source:HGNC Symbol;Acc:17356]
163	ENSG00000204577	ENSG00000204577	0.0053	0.9984	-2.9799	chr19	LILRB3	protein_coding	leukocyte immunoglobulin-like receptor, subfamily B (with TM and ITIM domains), member 3 [Source:HGNC Symbol;Acc:6607]
164	ENSG00000177426	ENSG00000177426	0.0053	0.9984	-3.4776	chr18	TGIF1	protein_coding	TGFB-induced factor homeobox 1 [Source:HGNC Symbol;Acc:11776]
165	ENSG00000116701	ENSG00000116701	0.0053	0.9984	-3.0367	chr1	NCF2	protein_coding	neutrophil cytosolic factor 2 [Source:HGNC Symbol;Acc:7661]
166	ENSG00000006607	ENSG00000006607	0.0053	0.9984	-3.4965	chr2	FARP2	protein_coding	FERM, RhoGEF and pleckstrin domain protein 2 [Source:HGNC Symbol;Acc:16460]
167	ENSG00000196792	ENSG00000196792	0.0054	0.9984	-4.0938	chr14	STRN3	protein_coding	striatin, calmodulin binding protein 3 [Source:HGNC Symbol;Acc:15720]
168	ENSG00000149781	ENSG00000149781	0.0054	0.9984	2.8189	chr11	FERMT3	protein_coding	fermitin family member 3 [Source:HGNC Symbol;Acc:23151]
169	ENSG00000172809	ENSG00000172809	0.0054	0.9984	-3.3149	chr17	RPL38	protein_coding	ribosomal protein L38 [Source:HGNC Symbol;Acc:10349]
170	ENSG00000123444	ENSG00000123444	0.0054	0.9984	-4.2412	chr11	KBTBD4	protein_coding	kelch repeat and BTB (POZ) domain containing 4 [Source:HGNC Symbol;Acc:23761]
171	ENSG00000235106	ENSG00000235106	0.0055	0.9984	3.3532	chr9	LINC00094	antisense	long intergenic non-protein coding RNA 94 [Source:HGNC Symbol;Acc:24742]
172	ENSG00000138162	ENSG00000138162	0.0055	0.9984	-4.2443	chr10	TACC2	protein_coding	transforming, acidic coiled-coil containing protein 2 [Source:HGNC Symbol;Acc:11523]
173	ENSG00000102580	ENSG00000102580	0.0055	0.9984	-4.0639	chr13	DNAJC3	protein_coding	DnaJ (Hsp40) homolog, subfamily C, member 3 [Source:HGNC Symbol;Acc:9439]
174	ENSG00000208772	ENSG00000208772	0.0055	0.9984	-2.3678	chr2	SNORD94	snoRNA	small nucleolar RNA, C/D box 94 [Source:HGNC Symbol;Acc:32756]
175	ENSG00000118507	ENSG00000118507	0.0056	0.9984	4.5251	chr6	AKAP7	protein_coding	A kinase (PRKA) anchor protein 7 [Source:HGNC Symbol;Acc:377]
176	ENSG00000233224	ENSG00000233224	0.0056	0.9984	-3.9756	chr6	HIST1H2AM	protein_coding	histone cluster 1, H2am [Source:HGNC Symbol;Acc:4735]
177	ENSG00000134107	ENSG00000134107	0.0058	0.9984	-3.005	chr3	BHLHE40	protein_coding	basic helix-loop-helix family, member e40 [Source:HGNC Symbol;Acc:1046]
178	ENSG00000252326	ENSG00000252326	0.0059	0.9984	-4.3928	chr15	SNORD116-25	snoRNA	small nucleolar RNA, C/D box 116-25 [Source:HGNC Symbol;Acc:33091]
179	ENSG00000204713	ENSG00000204713	0.0059	0.9984	-4.2412	chr6	TRIM27	protein_coding	tripartite motif containing 27 [Source:HGNC Symbol;Acc:9975]
180	ENSG00000175061	ENSG00000175061	0.006	0.9984	-2.5501	chr17	C17orf76-AS1	processed_transcript	C17orf76 antisense RNA 1 [Source:HGNC Symbol;Acc:28619]
181	ENSG00000116128	ENSG00000116128	0.006	0.9984	-4.0458	chr1	BCL9	protein_coding	B-cell CLL/lymphoma 9 [Source:HGNC Symbol;Acc:1008]
182	ENSG00000144824	ENSG00000144824	0.006	0.9984	-4.0444	chr3	PHLDB2	protein_coding	pleckstrin homology-like domain, family B, member 2 [Source:HGNC Symbol;Acc:29573]
183	ENSG00000241962	ENSG00000241962	0.0061	0.9984	-3.9742	chr2	C2orf15	protein_coding	chromosome 2 open reading frame 15 [Source:HGNC Symbol;Acc:28436]
184	ENSG00000175309	ENSG00000175309	0.0062	0.9984	-3.2682	chr5	AGXT2L2	protein_coding	alanine-glyoxylate aminotransferase 2-like 2 [Source:HGNC Symbol;Acc:28249]
185	ENSG00000264577	ENSG00000264577	0.0062	0.9984	-2.6419	chr17	AC010761.8	antisense
186	ENSG00000183696	ENSG00000183696	0.0063	0.9984	-3.1105	chr7	UPP1	protein_coding	uridine phosphorylase 1 [Source:HGNC Symbol;Acc:12576]
187	ENSG00000137878	ENSG00000137878	0.0064	0.9984	-3.5804	chr15	GCOM1	protein_coding	GRINL1A complex locus 1 [Source:HGNC Symbol;Acc:26424]
188	ENSG00000140968	ENSG00000140968	0.0065	0.9984	-3.314	chr16	IRF8	protein_coding	interferon regulatory factor 8 [Source:HGNC Symbol;Acc:5358]
189	ENSG00000234719	ENSG00000234719	0.0065	0.9984	-4.1319	chr16	RP11-166B2.1	protein_coding	NPIP-like protein LOC729978 [Source:UniProtKB/Swiss-Prot;Acc:A6NJ64]
190	ENSG00000200291	ENSG00000200291	0.0066	0.9984	1.4094	chrX	Y_RNA	misc_RNA	Y RNA [Source:RFAM;Acc:RF00019]
191	ENSG00000100353	ENSG00000100353	0.0066	0.9984	-3.2646	chr22	EIF3D	protein_coding	eukaryotic translation initiation factor 3, subunit D [Source:HGNC Symbol;Acc:3278]
192	ENSG00000119535	ENSG00000119535	0.0068	0.9984	-3.2569	chr1	CSF3R	protein_coding	colony stimulating factor 3 receptor (granulocyte) [Source:HGNC Symbol;Acc:2439]
193	ENSG00000155465	ENSG00000155465	0.0069	0.9984	-1.9011	chr14	SLC7A7	protein_coding	solute carrier family 7 (amino acid transporter light chain, y+L system), member 7 [Source:HGNC Symbol;Acc:11065]
194	ENSG00000228232	ENSG00000228232	0.0069	0.9984	2.3154	chrX	GAPDHP1	pseudogene	glyceraldehyde-3-phosphate dehydrogenase pseudogene 1 [Source:HGNC Symbol;Acc:4159]
195	ENSG00000161203	ENSG00000161203	0.0069	0.9984	2.7045	chr3	AP2M1	protein_coding	adaptor-related protein complex 2, mu 1 subunit [Source:HGNC Symbol;Acc:564]
196	ENSG00000138801	ENSG00000138801	0.0069	0.9984	-4.3152	chr4	PAPSS1	protein_coding	3'-phosphoadenosine 5'-phosphosulfate synthase 1 [Source:HGNC Symbol;Acc:8603]
197	ENSG00000106261	ENSG00000106261	0.007	0.9984	-3.8939	chr7	ZKSCAN1	protein_coding	zinc finger with KRAB and SCAN domains 1 [Source:HGNC Symbol;Acc:13101]
198	ENSG00000171843	ENSG00000171843	0.007	0.9984	-3.4246	chr9	MLLT3	protein_coding	myeloid/lymphoid or mixed-lineage leukemia (trithorax homolog, Drosophila); translocated to, 3 [Source:HGNC Symbol;Acc:7136]
199	ENSG00000176340	ENSG00000176340	0.007	0.9984	4.2857	chr11	COX8A	protein_coding	cytochrome c oxidase subunit VIIIA (ubiquitous) [Source:HGNC Symbol;Acc:2294]
200	ENSG00000167685	ENSG00000167685	0.007	0.9984	-3.6775	chr19	ZNF444	protein_coding	zinc finger protein 444 [Source:HGNC Symbol;Acc:16052]
201	ENSG00000197114	ENSG00000197114	0.007	0.9984	-2.9602	chr20	ZGPAT	protein_coding	zinc finger, CCCH-type with G patch domain [Source:HGNC Symbol;Acc:15948]
202	ENSG00000102898	ENSG00000102898	0.007	0.9984	3.3342	chr16	NUTF2	protein_coding	nuclear transport factor 2 [Source:HGNC Symbol;Acc:13722]
203	ENSG00000122026	ENSG00000122026	0.0071	0.9984	-2.1484	chr13	RPL21	protein_coding	ribosomal protein L21 [Source:HGNC Symbol;Acc:10313]
204	ENSG00000055147	ENSG00000055147	0.0071	0.9984	3.882	chr5	FAM114A2	protein_coding	family with sequence similarity 114, member A2 [Source:HGNC Symbol;Acc:1333]
205	ENSG00000196405	ENSG00000196405	0.0071	0.9984	-2.4454	chr14	EVL	protein_coding	Enah/Vasp-like [Source:HGNC Symbol;Acc:20234]
206	ENSG00000112406	ENSG00000112406	0.0071	0.9984	-2.124	chr6	HECA	protein_coding	headcase homolog (Drosophila) [Source:HGNC Symbol;Acc:21041]
207	ENSG00000128915	ENSG00000128915	0.0071	0.9984	-3.7631	chr15	NARG2	protein_coding	NMDA receptor regulated 2 [Source:HGNC Symbol;Acc:29885]
208	ENSG00000268575	ENSG00000268575	0.0071	0.9984	-2.5077	chr1	RP1-283E3.8	processed_transcript
209	ENSG00000137818	ENSG00000137818	0.0072	0.9984	-2.4015	chr15	RPLP1	protein_coding	ribosomal protein, large, P1 [Source:HGNC Symbol;Acc:10372]
210	ENSG00000141424	ENSG00000141424	0.0073	0.9984	-4.1781	chr18	SLC39A6	protein_coding	solute carrier family 39 (zinc transporter), member 6 [Source:HGNC Symbol;Acc:18607]
211	ENSG00000133393	ENSG00000133393	0.0073	0.9984	3.9369	chr16	FOPNL	protein_coding	FGFR1OP N-terminal like [Source:HGNC Symbol;Acc:26435]
212	ENSG00000187140	ENSG00000187140	0.0073	0.9984	-2.94	chr1	FOXD3	protein_coding	forkhead box D3 [Source:HGNC Symbol;Acc:3804]
213	ENSG00000168936	ENSG00000168936	0.0073	0.9984	-3.4185	chr4	TMEM129	protein_coding	transmembrane protein 129 [Source:HGNC Symbol;Acc:25137]
214	ENSG00000260464	ENSG00000260464	0.0074	0.9984	1.3377	chr1	RP4-561L24.3	lincRNA
215	ENSG00000226221	ENSG00000226221	0.0074	0.9984	-2.5825	chr5	AC022431.1	pseudogene
216	ENSG00000212534	ENSG00000212534	0.0074	0.9984	-3.928	chr2	SNORD70	snoRNA	small nucleolar RNA, C/D box 70 [Source:HGNC Symbol;Acc:32731]
217	ENSG00000223968	ENSG00000223968	0.0075	0.9984	-3.6984	chr3	AC098614.1	pseudogene
218	ENSG00000135048	ENSG00000135048	0.0075	0.9984	-2.6673	chr9	TMEM2	protein_coding	transmembrane protein 2 [Source:HGNC Symbol;Acc:11869]
219	ENSG00000181061	ENSG00000181061	0.0075	0.9984	3.0934	chr3	HIGD1A	protein_coding	HIG1 hypoxia inducible domain family, member 1A [Source:HGNC Symbol;Acc:29527]
220	ENSG00000238942	ENSG00000238942	0.0075	0.9984	-2.8079	chr3	SNORD2	snoRNA	small nucleolar RNA, C/D box 2 [Source:HGNC Symbol;Acc:32678]
221	ENSG00000122557	ENSG00000122557	0.0076	0.9984	3.2809	chr7	HERPUD2	protein_coding	HERPUD family member 2 [Source:HGNC Symbol;Acc:21915]
222	ENSG00000071073	ENSG00000071073	0.0076	0.9984	-3.2061	chr2	MGAT4A	protein_coding	mannosyl (alpha-1,3-)-glycoprotein beta-1,4-N-acetylglucosaminyltransferase, isozyme A [Source:HGNC Symbol;Acc:7047]
223	ENSG00000109572	ENSG00000109572	0.0077	0.9984	2.8327	chr4	CLCN3	protein_coding	chloride channel, voltage-sensitive 3 [Source:HGNC Symbol;Acc:2021]
224	ENSG00000163735	ENSG00000163735	0.0078	0.9984	3.5429	chr4	CXCL5	protein_coding	chemokine (C-X-C motif) ligand 5 [Source:HGNC Symbol;Acc:10642]
225	ENSG00000105323	ENSG00000105323	0.0078	0.9984	-2.2918	chr19	HNRNPUL1	protein_coding	heterogeneous nuclear ribonucleoprotein U-like 1 [Source:HGNC Symbol;Acc:17011]
226	ENSG00000131398	ENSG00000131398	0.0078	0.9984	-3.1115	chr19	KCNC3	protein_coding	potassium voltage-gated channel, Shaw-related subfamily, member 3 [Source:HGNC Symbol;Acc:6235]
227	ENSG00000032444	ENSG00000032444	0.0081	0.9984	2.6506	chr19	PNPLA6	protein_coding	patatin-like phospholipase domain containing 6 [Source:HGNC Symbol;Acc:16268]
228	ENSG00000091157	ENSG00000091157	0.0082	0.9984	-3.8396	chr18	WDR7	protein_coding	WD repeat domain 7 [Source:HGNC Symbol;Acc:13490]
229	ENSG00000124181	ENSG00000124181	0.0082	0.9984	-3.2724	chr20	PLCG1	protein_coding	phospholipase C, gamma 1 [Source:HGNC Symbol;Acc:9065]
230	ENSG00000206872	ENSG00000206872	0.0082	0.9984	-2.6118	chr9	SNORD62A	snoRNA	small nucleolar RNA, C/D box 62A [Source:HGNC Symbol;Acc:10219]
231	ENSG00000235284	ENSG00000235284	0.0082	0.9984	-2.6118	chr9	SNORD62A	sense_intronic
232	ENSG00000095066	ENSG00000095066	0.0082	0.9984	-4.0799	chr19	HOOK2	protein_coding	hook homolog 2 (Drosophila) [Source:HGNC Symbol;Acc:19885]
233	ENSG00000089012	ENSG00000089012	0.0083	0.9984	-2.8996	chr20	SIRPG	protein_coding	signal-regulatory protein gamma [Source:HGNC Symbol;Acc:15757]
234	ENSG00000199262	ENSG00000199262	0.0083	0.9984	-2.8271	chr5	MIR3607	snoRNA	microRNA 3607 [Source:HGNC Symbol;Acc:38900]
235	ENSG00000239112	ENSG00000239112	0.0083	0.9984	-4.2154	chr5	SNORD123	snoRNA	small nucleolar RNA, C/D box 123 [Source:HGNC Symbol;Acc:33562]
236	ENSG00000243538	ENSG00000243538	0.0083	0.9984	-3.6484	chr5	CTB-55B8.1	pseudogene
237	ENSG00000176208	ENSG00000176208	0.0085	0.9984	3.6241	chr17	ATAD5	protein_coding	ATPase family, AAA domain containing 5 [Source:HGNC Symbol;Acc:25752]
238	ENSG00000145425	ENSG00000145425	0.0085	0.9984	-2.0752	chr4	RPS3A	protein_coding	ribosomal protein S3A [Source:HGNC Symbol;Acc:10421]
239	ENSG00000136560	ENSG00000136560	0.0085	0.9984	-3.666	chr2	TANK	protein_coding	TRAF family member-associated NFKB activator [Source:HGNC Symbol;Acc:11562]
240	ENSG00000169403	ENSG00000169403	0.0086	0.9984	-3.9375	chr1	PTAFR	protein_coding	platelet-activating factor receptor [Source:HGNC Symbol;Acc:9582]
241	ENSG00000183742	ENSG00000183742	0.0086	0.9984	-3.3817	chr7	MACC1	protein_coding	metastasis associated in colon cancer 1 [Source:HGNC Symbol;Acc:30215]
242	ENSG00000138311	ENSG00000138311	0.0086	0.9984	-3.7414	chr10	ZNF365	protein_coding	zinc finger protein 365 [Source:HGNC Symbol;Acc:18194]
243	ENSG00000171223	ENSG00000171223	0.0086	0.9984	-2.6487	chr19	JUNB	protein_coding	jun B proto-oncogene [Source:HGNC Symbol;Acc:6205]
244	ENSG00000183688	ENSG00000183688	0.0087	0.9984	3.4663	chr17	FAM101B	protein_coding	family with sequence similarity 101, member B [Source:HGNC Symbol;Acc:28705]
245	ENSG00000136631	ENSG00000136631	0.0087	0.9984	-4.2128	chr1	VPS45	protein_coding	vacuolar protein sorting 45 homolog (S. cerevisiae) [Source:HGNC Symbol;Acc:14579]
246	ENSG00000127184	ENSG00000127184	0.0087	0.9984	-2.7745	chr5	COX7C	protein_coding	cytochrome c oxidase subunit VIIc [Source:HGNC Symbol;Acc:2292]
247	ENSG00000241625	ENSG00000241625	0.0088	0.9984	-2.0087	chr2	RN7SL18P	misc_RNA	RNA, 7SL, cytoplasmic 18, pseudogene [Source:HGNC Symbol;Acc:46034]
248	ENSG00000260917	ENSG00000260917	0.0089	0.9984	-3.9874	chr10	RP11-57H14.4	sense_overlapping
249	ENSG00000185414	ENSG00000185414	0.0089	0.9984	-4.1892	chr2	MRPL30	protein_coding	mitochondrial ribosomal protein L30 [Source:HGNC Symbol;Acc:14036]
250	ENSG00000212381	ENSG00000212381	0.009	0.9984	-2.8087	chr17	SNORD65	snoRNA	small nucleolar RNA, C/D box 65 [Source:HGNC Symbol;Acc:32726]
251	ENSG00000124343	ENSG00000124343	0.009	0.9984	-3.6111	chrX	XG	protein_coding	Xg blood group [Source:HGNC Symbol;Acc:12806]
252	ENSG00000206861	ENSG00000206861	0.0091	0.9984	-2.5795	chr9	SNORD62B	snoRNA	small nucleolar RNA, C/D box 62B [Source:HGNC Symbol;Acc:23031]
253	ENSG00000231587	ENSG00000231587	0.0091	0.9984	-2.5795	chr9	RP11-334J6.4	sense_intronic
254	ENSG00000159459	ENSG00000159459	0.0092	0.9984	-2.6361	chr15	UBR1	protein_coding	ubiquitin protein ligase E3 component n-recognin 1 [Source:HGNC Symbol;Acc:16808]
255	ENSG00000100784	ENSG00000100784	0.0092	0.9984	-4.042	chr14	RPS6KA5	protein_coding	ribosomal protein S6 kinase, 90kDa, polypeptide 5 [Source:HGNC Symbol;Acc:10434]
256	ENSG00000013725	ENSG00000013725	0.0092	0.9984	-3.4437	chr11	CD6	protein_coding	CD6 molecule [Source:HGNC Symbol;Acc:1691]
257	ENSG00000267244	ENSG00000267244	0.0092	0.9984	-3.9681	chr19	CTB-31O20.4	processed_transcript
258	ENSG00000075413	ENSG00000075413	0.0092	0.9984	3.258	chr14	MARK3	protein_coding	MAP/microtubule affinity-regulating kinase 3 [Source:HGNC Symbol;Acc:6897]
259	ENSG00000171532	ENSG00000171532	0.0093	0.9984	-3.4615	chr17	NEUROD2	protein_coding	neuronal differentiation 2 [Source:HGNC Symbol;Acc:7763]
260	ENSG00000175489	ENSG00000175489	0.0093	0.9984	-3.9172	chr19	LRRC25	protein_coding	leucine rich repeat containing 25 [Source:HGNC Symbol;Acc:29806]
261	ENSG00000156298	ENSG00000156298	0.0093	0.9984	-2.5485	chrX	TSPAN7	protein_coding	tetraspanin 7 [Source:HGNC Symbol;Acc:11854]
262	ENSG00000152270	ENSG00000152270	0.0093	0.9984	-3.4363	chr11	PDE3B	protein_coding	phosphodiesterase 3B, cGMP-inhibited [Source:HGNC Symbol;Acc:8779]
263	ENSG00000110057	ENSG00000110057	0.0094	0.9984	-2.9717	chr11	UNC93B1	protein_coding	unc-93 homolog B1 (C. elegans) [Source:HGNC Symbol;Acc:13481]
264	ENSG00000164902	ENSG00000164902	0.0094	0.9984	-4.1053	chr5	PHAX	protein_coding	phosphorylated adaptor for RNA export [Source:HGNC Symbol;Acc:10241]
265	ENSG00000136960	ENSG00000136960	0.0095	0.9984	-3.8043	chr8	ENPP2	protein_coding	ectonucleotide pyrophosphatase/phosphodiesterase 2 [Source:HGNC Symbol;Acc:3357]
266	ENSG00000107854	ENSG00000107854	0.0096	0.9984	3.6894	chr10	TNKS2	protein_coding	tankyrase, TRF1-interacting ankyrin-related ADP-ribose polymerase 2 [Source:HGNC Symbol;Acc:15677]
267	ENSG00000068120	ENSG00000068120	0.0096	0.9984	-3.9786	chr17	COASY	protein_coding	CoA synthase [Source:HGNC Symbol;Acc:29932]
268	ENSG00000058056	ENSG00000058056	0.0097	0.9984	-3.577	chr3	USP13	protein_coding	ubiquitin specific peptidase 13 (isopeptidase T-3) [Source:HGNC Symbol;Acc:12611]
269	ENSG00000132383	ENSG00000132383	0.0097	0.9984	2.2672	chr17	RPA1	protein_coding	replication protein A1, 70kDa [Source:HGNC Symbol;Acc:10289]
270	ENSG00000167311	ENSG00000167311	0.0098	0.9984	-3.7849	chr11	ART5	protein_coding	ADP-ribosyltransferase 5 [Source:HGNC Symbol;Acc:24049]
271	ENSG00000103490	ENSG00000103490	0.0098	0.9984	-3.7235	chr16	PYCARD	protein_coding	PYD and CARD domain containing [Source:HGNC Symbol;Acc:16608]
272	ENSG00000125898	ENSG00000125898	0.0099	0.9984	-2.8673	chr20	FAM110A	protein_coding	family with sequence similarity 110, member A [Source:HGNC Symbol;Acc:16188]
273	ENSG00000189011	ENSG00000189011	0.0099	0.9984	-4.0469	chr7	AC138783.12	pseudogene
274	ENSG00000206948	ENSG00000206948	0.0099	0.9984	-4.0489	chrX	SNORA36A	snoRNA	small nucleolar RNA, H/ACA box 36A [Source:HGNC Symbol;Acc:32628]
275	ENSG00000162244	ENSG00000162244	0.01	0.9984	-2.757	chr3	RPL29	protein_coding	ribosomal protein L29 [Source:HGNC Symbol;Acc:10331]
276	ENSG00000134245	ENSG00000134245	0.01	0.9984	-3.8176	chr1	WNT2B	protein_coding	wingless-type MMTV integration site family, member 2B [Source:HGNC Symbol;Acc:12781]
277	ENSG00000168234	ENSG00000168234	0.0101	0.9984	-2.7635	chr18	TTC39C	protein_coding	tetratricopeptide repeat domain 39C [Source:HGNC Symbol;Acc:26595]
278	ENSG00000198791	ENSG00000198791	0.0101	0.9984	-3.1773	chr8	CNOT7	protein_coding	CCR4-NOT transcription complex, subunit 7 [Source:HGNC Symbol;Acc:14101]
279	ENSG00000236304	ENSG00000236304	0.0101	0.9984	3.5329	chr11	AP001189.4	antisense
280	ENSG00000174368	ENSG00000174368	0.0102	0.9984	-3.6397	chr7	PMS2P2	pseudogene	postmeiotic segregation increased 2 pseudogene 2 [Source:HGNC Symbol;Acc:9127]
281	ENSG00000203667	ENSG00000203667	0.0102	0.9984	-3.7004	chr1	COX20	protein_coding	COX20 Cox2 chaperone homolog (S. cerevisiae) [Source:HGNC Symbol;Acc:26970]
282	ENSG00000101182	ENSG00000101182	0.0103	0.9984	-2.6287	chr20	PSMA7	protein_coding	proteasome (prosome, macropain) subunit, alpha type, 7 [Source:HGNC Symbol;Acc:9536]
283	ENSG00000116260	ENSG00000116260	0.0103	0.9984	-3.1417	chr1	QSOX1	protein_coding	quiescin Q6 sulfhydryl oxidase 1 [Source:HGNC Symbol;Acc:9756]
284	ENSG00000234975	ENSG00000234975	0.0104	0.9984	2.1055	chr1	FTH1P2	pseudogene	ferritin, heavy polypeptide 1 pseudogene 2 [Source:HGNC Symbol;Acc:3989]
285	ENSG00000086232	ENSG00000086232	0.0104	0.9984	2.8484	chr7	EIF2AK1	protein_coding	eukaryotic translation initiation factor 2-alpha kinase 1 [Source:HGNC Symbol;Acc:24921]
286	ENSG00000156313	ENSG00000156313	0.0104	0.9984	-3.6798	chrX	RPGR	protein_coding	retinitis pigmentosa GTPase regulator [Source:HGNC Symbol;Acc:10295]
287	ENSG00000116809	ENSG00000116809	0.0104	0.9984	-3.5043	chr1	ZBTB17	protein_coding	zinc finger and BTB domain containing 17 [Source:HGNC Symbol;Acc:12936]
288	ENSG00000142937	ENSG00000142937	0.0105	0.9984	-2.0861	chr1	RPS8	protein_coding	ribosomal protein S8 [Source:HGNC Symbol;Acc:10441]
289	ENSG00000163945	ENSG00000163945	0.0107	0.9984	-2.7451	chr4	UVSSA	protein_coding	UV-stimulated scaffold protein A [Source:HGNC Symbol;Acc:29304]
290	ENSG00000229807	ENSG00000229807	0.0107	0.9984	-3.0053	chrX	XIST	lincRNA	X inactive specific transcript (non-protein coding) [Source:HGNC Symbol;Acc:12810]
291	ENSG00000102763	ENSG00000102763	0.0108	0.9984	-3.8502	chr13	VWA8	protein_coding	von Willebrand factor A domain containing 8 [Source:HGNC Symbol;Acc:29071]
292	ENSG00000222293	ENSG00000222293	0.0109	0.9984	-2.0021	chr9	U2	snRNA	U2 spliceosomal RNA [Source:RFAM;Acc:RF00004]
293	ENSG00000248832	ENSG00000248832	0.0111	0.9984	-3.8698	chr20	RP5-955M13.3	processed_transcript
294	ENSG00000183049	ENSG00000183049	0.0111	0.9984	-3.4899	chr10	CAMK1D	protein_coding	calcium/calmodulin-dependent protein kinase ID [Source:HGNC Symbol;Acc:19341]
295	ENSG00000199753	ENSG00000199753	0.0111	0.9984	-2.4357	chr17	SNORD104	snoRNA	small nucleolar RNA, C/D box 104 [Source:HGNC Symbol;Acc:32768]
296	ENSG00000232385	ENSG00000232385	0.0112	0.9984	-4.0511	chr7	RPS3AP25	pseudogene	ribosomal protein S3a pseudogene 25 [Source:HGNC Symbol;Acc:36801]
297	ENSG00000125740	ENSG00000125740	0.0112	0.9984	-2.876	chr19	FOSB	protein_coding	FBJ murine osteosarcoma viral oncogene homolog B [Source:HGNC Symbol;Acc:3797]
298	ENSG00000101751	ENSG00000101751	0.0112	0.9984	2.8085	chr18	POLI	protein_coding	polymerase (DNA directed) iota [Source:HGNC Symbol;Acc:9182]
299	ENSG00000197852	ENSG00000197852	0.0112	0.9984	-2.7035	chr1	FAM212B	protein_coding	family with sequence similarity 212, member B [Source:HGNC Symbol;Acc:28045]
300	ENSG00000204628	ENSG00000204628	0.0113	0.9984	-2.0655	chr5	GNB2L1	protein_coding	guanine nucleotide binding protein (G protein), beta polypeptide 2-like 1 [Source:HGNC Symbol;Acc:4399]
301	ENSG00000125817	ENSG00000125817	0.0114	0.9984	-3.6793	chr20	CENPB	protein_coding	centromere protein B, 80kDa [Source:HGNC Symbol;Acc:1852]
302	ENSG00000168497	ENSG00000168497	0.0114	0.9984	1.982	chr2	SDPR	protein_coding	serum deprivation response [Source:HGNC Symbol;Acc:10690]
303	ENSG00000207464	ENSG00000207464	0.0114	0.9984	-2.5368	chr15	SNORD116-4	snoRNA	small nucleolar RNA, C/D box 116-4 [Source:HGNC Symbol;Acc:33070]
304	ENSG00000054654	ENSG00000054654	0.0114	0.9984	-2.6237	chr14	SYNE2	protein_coding	spectrin repeat containing, nuclear envelope 2 [Source:HGNC Symbol;Acc:17084]
305	ENSG00000200090	ENSG00000200090	0.0114	0.9984	1.2186	chr11	Y_RNA	misc_RNA	Y RNA [Source:RFAM;Acc:RF00019]
306	ENSG00000148303	ENSG00000148303	0.0114	0.9984	-2.2156	chr9	RPL7A	protein_coding	ribosomal protein L7a [Source:HGNC Symbol;Acc:10364]
307	ENSG00000254333	ENSG00000254333	0.0115	0.9984	3.6858	chr5	CTC-367J11.1	lincRNA
308	ENSG00000185236	ENSG00000185236	0.0115	0.9984	2.7871	chr19	RAB11B	protein_coding	RAB11B, member RAS oncogene family [Source:HGNC Symbol;Acc:9761]
309	ENSG00000166862	ENSG00000166862	0.0116	0.9984	-3.0804	chr22	CACNG2	protein_coding	calcium channel, voltage-dependent, gamma subunit 2 [Source:HGNC Symbol;Acc:1406]
310	ENSG00000153933	ENSG00000153933	0.0116	0.9984	3.7428	chr17	DGKE	protein_coding	diacylglycerol kinase, epsilon 64kDa [Source:HGNC Symbol;Acc:2852]
311	ENSG00000173930	ENSG00000173930	0.0118	0.9984	-4.196	chr5	SLCO4C1	protein_coding	solute carrier organic anion transporter family, member 4C1 [Source:HGNC Symbol;Acc:23612]
312	ENSG00000201754	ENSG00000201754	0.0119	0.9984	-2.7384	chr6	SNORD52	snoRNA	small nucleolar RNA, C/D box 52 [Source:HGNC Symbol;Acc:10202]
313	ENSG00000233223	ENSG00000233223	0.0119	0.9984	-3.083	chr17	AC113189.5	antisense
314	ENSG00000165629	ENSG00000165629	0.012	0.9984	3.0053	chr10	ATP5C1	protein_coding	ATP synthase, H+ transporting, mitochondrial F1 complex, gamma polypeptide 1 [Source:HGNC Symbol;Acc:833]
315	ENSG00000091732	ENSG00000091732	0.012	0.9984	-2.4565	chr7	ZC3HC1	protein_coding	zinc finger, C3HC-type containing 1 [Source:HGNC Symbol;Acc:29913]
316	ENSG00000175193	ENSG00000175193	0.012	0.9984	-2.8873	chr3	PARL	protein_coding	presenilin associated, rhomboid-like [Source:HGNC Symbol;Acc:18253]
317	ENSG00000227507	ENSG00000227507	0.0121	0.9984	-3.9818	chr6	LTB	protein_coding	lymphotoxin beta (TNF superfamily, member 3) [Source:HGNC Symbol;Acc:6711]
318	ENSG00000212158	ENSG00000212158	0.0123	0.9984	-3.1145	chr3	SNORD66	snoRNA	small nucleolar RNA, C/D box 66 [Source:HGNC Symbol;Acc:32727]
319	ENSG00000146109	ENSG00000146109	0.0124	0.9984	-3.4236	chr6	ABT1	protein_coding	activator of basal transcription 1 [Source:HGNC Symbol;Acc:17369]
320	ENSG00000125503	ENSG00000125503	0.0124	0.9984	-2.6081	chr19	PPP1R12C	protein_coding	protein phosphatase 1, regulatory subunit 12C [Source:HGNC Symbol;Acc:14947]
321	ENSG00000041357	ENSG00000041357	0.0124	0.9984	-3.4196	chr15	PSMA4	protein_coding	proteasome (prosome, macropain) subunit, alpha type, 4 [Source:HGNC Symbol;Acc:9533]
322	ENSG00000167004	ENSG00000167004	0.0124	0.9984	-3.6537	chr15	PDIA3	protein_coding	protein disulfide isomerase family A, member 3 [Source:HGNC Symbol;Acc:4606]
323	ENSG00000198771	ENSG00000198771	0.0124	0.9984	2.4818	chr1	RCSD1	protein_coding	RCSD domain containing 1 [Source:HGNC Symbol;Acc:28310]
324	ENSG00000160948	ENSG00000160948	0.0124	0.9984	-3.3359	chr8	VPS28	protein_coding	vacuolar protein sorting 28 homolog (S. cerevisiae) [Source:HGNC Symbol;Acc:18178]
325	ENSG00000119318	ENSG00000119318	0.0125	0.9984	3.081	chr9	RAD23B	protein_coding	RAD23 homolog B (S. cerevisiae) [Source:HGNC Symbol;Acc:9813]
326	ENSG00000185658	ENSG00000185658	0.0125	0.9984	-3.0832	chr21	BRWD1	protein_coding	bromodomain and WD repeat domain containing 1 [Source:HGNC Symbol;Acc:12760]
327	ENSG00000204310	ENSG00000204310	0.0126	0.9984	3.6917	chr6	AGPAT1	protein_coding	1-acylglycerol-3-phosphate O-acyltransferase 1 [Source:HGNC Symbol;Acc:324]
328	ENSG00000232187	ENSG00000232187	0.0126	0.9984	1.9675	chr13	FTH1P7	pseudogene	ferritin, heavy polypeptide 1 pseudogene 7 [Source:HGNC Symbol;Acc:3994]
329	ENSG00000258082	ENSG00000258082	0.0127	0.9984	-3.6202	chr1	RP11-443B7.3	lincRNA
330	ENSG00000021355	ENSG00000021355	0.0127	0.9984	2.6031	chr6	SERPINB1	protein_coding	serpin peptidase inhibitor, clade B (ovalbumin), member 1 [Source:HGNC Symbol;Acc:3311]
331	ENSG00000204072	ENSG00000204072	0.0128	0.9984	3.3929	chrX	RP4-545K15.3	pseudogene
332	ENSG00000101901	ENSG00000101901	0.0128	0.9984	-2.8763	chrX	ALG13	protein_coding	ALG13, UDP-N-acetylglucosaminyltransferase subunit [Source:HGNC Symbol;Acc:30881]
333	ENSG00000148343	ENSG00000148343	0.0128	0.9984	-3.9512	chr9	FAM73B	protein_coding	family with sequence similarity 73, member B [Source:HGNC Symbol;Acc:23621]
334	ENSG00000100330	ENSG00000100330	0.0129	0.9984	-2.8654	chr22	MTMR3	protein_coding	myotubularin related protein 3 [Source:HGNC Symbol;Acc:7451]
335	ENSG00000158109	ENSG00000158109	0.0129	0.9984	-3.3929	chr1	TPRG1L	protein_coding	tumor protein p63 regulated 1-like [Source:HGNC Symbol;Acc:27007]
336	ENSG00000072818	ENSG00000072818	0.013	0.9984	-3.5766	chr17	ACAP1	protein_coding	ArfGAP with coiled-coil, ankyrin repeat and PH domains 1 [Source:HGNC Symbol;Acc:16467]
337	ENSG00000117862	ENSG00000117862	0.013	0.9984	3.8648	chr1	TXNDC12	protein_coding	thioredoxin domain containing 12 (endoplasmic reticulum) [Source:HGNC Symbol;Acc:24626]
338	ENSG00000225031	ENSG00000225031	0.0131	0.9984	-3.0078	chrX	EIF4BP7	pseudogene	eukaryotic translation initiation factor 4B pseudogene 7 [Source:HGNC Symbol;Acc:37940]
339	ENSG00000210049	ENSG00000210049	0.0131	0.9984	1.7674	chrM	MT-TF	Mt_tRNA	mitochondrially encoded tRNA phenylalanine [Source:HGNC Symbol;Acc:7481]
340	ENSG00000208035	ENSG00000208035	0.0131	0.9984	-3.29	chr5	MIR143	miRNA	microRNA 143 [Source:HGNC Symbol;Acc:31530]
341	ENSG00000198618	ENSG00000198618	0.0131	0.9984	2.9439	chr21	PPIAP22	pseudogene	peptidylprolyl isomerase A (cyclophilin A) pseudogene 22 [Source:HGNC Symbol;Acc:17236]
342	ENSG00000256977	ENSG00000256977	0.0131	0.9984	3.1886	chr2	LIMS3	protein_coding	LIM and senescent cell antigen-like domains 3 [Source:HGNC Symbol;Acc:30047]
343	ENSG00000104774	ENSG00000104774	0.0131	0.9984	-2.6831	chr19	MAN2B1	protein_coding	mannosidase, alpha, class 2B, member 1 [Source:HGNC Symbol;Acc:6826]
344	ENSG00000212232	ENSG00000212232	0.0132	0.9984	-2.2453	chr20	SNORD17	snoRNA	small nucleolar RNA, C/D box 17 [Source:HGNC Symbol;Acc:32713]
345	ENSG00000044090	ENSG00000044090	0.0132	0.9984	-3.3656	chr6	CUL7	protein_coding	cullin 7 [Source:HGNC Symbol;Acc:21024]
346	ENSG00000065060	ENSG00000065060	0.0132	0.9984	-2.3569	chr6	UHRF1BP1	protein_coding	UHRF1 binding protein 1 [Source:HGNC Symbol;Acc:21216]
347	ENSG00000136942	ENSG00000136942	0.0132	0.9984	-2.7483	chr9	RPL35	protein_coding	ribosomal protein L35 [Source:HGNC Symbol;Acc:10344]
348	ENSG00000199961	ENSG00000199961	0.0132	0.9984	-3.3116	chr17	SNORD1B	snoRNA	small nucleolar RNA, C/D box 1B [Source:HGNC Symbol;Acc:32676]
349	ENSG00000103111	ENSG00000103111	0.0132	0.9984	-2.8574	chr16	MON1B	protein_coding	MON1 homolog B (yeast) [Source:HGNC Symbol;Acc:25020]
350	ENSG00000137767	ENSG00000137767	0.0133	0.9984	-3.9899	chr15	SQRDL	protein_coding	sulfide quinone reductase-like (yeast) [Source:HGNC Symbol;Acc:20390]
351	ENSG00000199782	ENSG00000199782	0.0133	0.9984	-3.708	chr15	SNORD115-9	snoRNA	small nucleolar RNA, C/D box 115-9 [Source:HGNC Symbol;Acc:33028]
352	ENSG00000163082	ENSG00000163082	0.0133	0.9984	-3.8099	chr2	SGPP2	protein_coding	sphingosine-1-phosphate phosphatase 2 [Source:HGNC Symbol;Acc:19953]
353	ENSG00000074370	ENSG00000074370	0.0134	0.9984	2.3989	chr17	ATP2A3	protein_coding	ATPase, Ca++ transporting, ubiquitous [Source:HGNC Symbol;Acc:813]
354	ENSG00000015171	ENSG00000015171	0.0134	0.9984	-3.0215	chr10	ZMYND11	protein_coding	zinc finger, MYND-type containing 11 [Source:HGNC Symbol;Acc:16966]
355	ENSG00000185722	ENSG00000185722	0.0135	0.9984	-2.8531	chr17	ANKFY1	protein_coding	ankyrin repeat and FYVE domain containing 1 [Source:HGNC Symbol;Acc:20763]
356	ENSG00000134910	ENSG00000134910	0.0136	0.9984	-3.7992	chr11	STT3A	protein_coding	STT3A, subunit of the oligosaccharyltransferase complex (catalytic) [Source:HGNC Symbol;Acc:6172]
357	ENSG00000178252	ENSG00000178252	0.0136	0.9984	-2.7862	chr3	WDR6	protein_coding	WD repeat domain 6 [Source:HGNC Symbol;Acc:12758]
358	ENSG00000135390	ENSG00000135390	0.0136	0.9984	3.4054	chr12	ATP5G2	protein_coding	ATP synthase, H+ transporting, mitochondrial Fo complex, subunit C2 (subunit 9) [Source:HGNC Symbol;Acc:842]
359	ENSG00000100320	ENSG00000100320	0.0138	0.9984	-2.8453	chr22	RBFOX2	protein_coding	RNA binding protein, fox-1 homolog (C. elegans) 2 [Source:HGNC Symbol;Acc:9906]
360	ENSG00000203875	ENSG00000203875	0.0138	0.9984	-2.6379	chr6	SNHG5	processed_transcript	small nucleolar RNA host gene 5 (non-protein coding) [Source:HGNC Symbol;Acc:21026]
361	ENSG00000240428	ENSG00000240428	0.0139	0.9984	3.1885	chr2	LIMS1	protein_coding	LIM and senescent cell antigen-like-containing domain protein 3; LIM and senescent cell antigen-like-containing domain protein 3-like; Uncharacterized protein; cDNA FLJ59124, highly similar to Particularly interesting newCys-His protein; cDNA, FLJ79109, highly similar to Particularly interesting newCys-His protein [Source:UniProtKB/TrEMBL;Acc:B4DPH6]
362	ENSG00000166432	ENSG00000166432	0.0139	0.9984	-3.9145	chrX	ZMAT1	protein_coding	zinc finger, matrin-type 1 [Source:HGNC Symbol;Acc:29377]
363	ENSG00000107897	ENSG00000107897	0.014	0.9984	-3.373	chr10	ACBD5	protein_coding	acyl-CoA binding domain containing 5 [Source:HGNC Symbol;Acc:23338]
364	ENSG00000174130	ENSG00000174130	0.014	0.9984	-3.877	chr4	TLR6	protein_coding	toll-like receptor 6 [Source:HGNC Symbol;Acc:16711]
365	ENSG00000253797	ENSG00000253797	0.0141	0.9984	-3.5879	chr13	UTP14C	protein_coding	UTP14, U3 small nucleolar ribonucleoprotein, homolog C (yeast) [Source:HGNC Symbol;Acc:20321]
366	ENSG00000112367	ENSG00000112367	0.0141	0.9984	-3.75	chr6	FIG4	protein_coding	FIG4 homolog, SAC1 lipid phosphatase domain containing (S. cerevisiae) [Source:HGNC Symbol;Acc:16873]
367	ENSG00000198961	ENSG00000198961	0.0141	0.9984	-2.412	chr5	PJA2	protein_coding	praja ring finger 2, E3 ubiquitin protein ligase [Source:HGNC Symbol;Acc:17481]
368	ENSG00000151883	ENSG00000151883	0.0142	0.9984	-2.6432	chr5	PARP8	protein_coding	poly (ADP-ribose) polymerase family, member 8 [Source:HGNC Symbol;Acc:26124]
369	ENSG00000101150	ENSG00000101150	0.0143	0.9984	-3.1287	chr20	TPD52L2	protein_coding	tumor protein D52-like 2 [Source:HGNC Symbol;Acc:12007]
370	ENSG00000089902	ENSG00000089902	0.0143	0.9984	-3.397	chr14	RCOR1	protein_coding	REST corepressor 1 [Source:HGNC Symbol;Acc:17441]
371	ENSG00000182903	ENSG00000182903	0.0143	0.9984	-3.2278	chr4	ZNF721	protein_coding	zinc finger protein 721 [Source:HGNC Symbol;Acc:29425]
372	ENSG00000123146	ENSG00000123146	0.0144	0.9984	-2.5578	chr19	CD97	protein_coding	CD97 molecule [Source:HGNC Symbol;Acc:1711]
373	ENSG00000113140	ENSG00000113140	0.0145	0.9984	2.3112	chr5	SPARC	protein_coding	secreted protein, acidic, cysteine-rich (osteonectin) [Source:HGNC Symbol;Acc:11219]
374	ENSG00000163812	ENSG00000163812	0.0146	0.9984	-3.6209	chr3	ZDHHC3	protein_coding	zinc finger, DHHC-type containing 3 [Source:HGNC Symbol;Acc:18470]
375	ENSG00000241945	ENSG00000241945	0.0146	0.9984	-3.6976	chr21	PWP2	protein_coding	PWP2 periodic tryptophan protein homolog (yeast) [Source:HGNC Symbol;Acc:9711]
376	ENSG00000142541	ENSG00000142541	0.0146	0.9984	-1.9517	chr19	RPL13A	protein_coding	ribosomal protein L13a [Source:HGNC Symbol;Acc:10304]
377	ENSG00000168918	ENSG00000168918	0.0147	0.9984	-2.5339	chr2	INPP5D	protein_coding	inositol polyphosphate-5-phosphatase, 145kDa [Source:HGNC Symbol;Acc:6079]
378	ENSG00000077232	ENSG00000077232	0.0147	0.9984	-3.3385	chr2	DNAJC10	protein_coding	DnaJ (Hsp40) homolog, subfamily C, member 10 [Source:HGNC Symbol;Acc:24637]
379	ENSG00000156675	ENSG00000156675	0.0147	0.9984	-2.6515	chr8	RAB11FIP1	protein_coding	RAB11 family interacting protein 1 (class I) [Source:HGNC Symbol;Acc:30265]
380	ENSG00000119777	ENSG00000119777	0.0148	0.9984	-3.7282	chr2	TMEM214	protein_coding	transmembrane protein 214 [Source:HGNC Symbol;Acc:25983]
381	ENSG00000169067	ENSG00000169067	0.0148	0.9984	-3.7148	chr5	ACTBL2	protein_coding	actin, beta-like 2 [Source:HGNC Symbol;Acc:17780]
382	ENSG00000212283	ENSG00000212283	0.0149	0.9984	-2.5135	chr2	SNORD89	snoRNA	small nucleolar RNA, C/D box 89 [Source:HGNC Symbol;Acc:32750]
383	ENSG00000175886	ENSG00000175886	0.0149	0.9984	-3.3555	chr18	RPL7AP66	pseudogene	ribosomal protein L7a pseudogene 66 [Source:HGNC Symbol;Acc:35682]
384	ENSG00000177138	ENSG00000177138	0.0149	0.9984	-3.2778	chrX	FAM9B	protein_coding	family with sequence similarity 9, member B [Source:HGNC Symbol;Acc:18404]
385	ENSG00000111679	ENSG00000111679	0.0149	0.9984	-2.6231	chr12	PTPN6	protein_coding	protein tyrosine phosphatase, non-receptor type 6 [Source:HGNC Symbol;Acc:9658]
386	ENSG00000162971	ENSG00000162971	0.015	0.9984	-3.6938	chr2	TYW5	protein_coding	tRNA-yW synthesizing protein 5 [Source:HGNC Symbol;Acc:26754]
387	ENSG00000103018	ENSG00000103018	0.015	0.9984	-3.3512	chr16	CYB5B	protein_coding	cytochrome b5 type B (outer mitochondrial membrane) [Source:HGNC Symbol;Acc:24374]
388	ENSG00000068796	ENSG00000068796	0.0151	0.9984	2.4545	chr5	KIF2A	protein_coding	kinesin heavy chain member 2A [Source:HGNC Symbol;Acc:6318]
389	ENSG00000183624	ENSG00000183624	0.0151	0.9984	-3.8466	chr3	C3orf37	protein_coding	chromosome 3 open reading frame 37 [Source:HGNC Symbol;Acc:24446]
390	ENSG00000270419	ENSG00000270419	0.0152	0.9984	-3.7261	chr6	CAHM	lincRNA	colon adenocarcinoma hypermethylated (non-protein coding) [Source:HGNC Symbol;Acc:42860]
391	ENSG00000163736	ENSG00000163736	0.0153	0.9984	1.8163	chr4	PPBP	protein_coding	pro-platelet basic protein (chemokine (C-X-C motif) ligand 7) [Source:HGNC Symbol;Acc:9240]
392	ENSG00000147799	ENSG00000147799	0.0153	0.9984	-3.2421	chr8	ARHGAP39	protein_coding	Rho GTPase activating protein 39 [Source:HGNC Symbol;Acc:29351]
393	ENSG00000163312	ENSG00000163312	0.0153	0.9984	-3.9946	chr4	HELQ	protein_coding	helicase, POLQ-like [Source:HGNC Symbol;Acc:18536]
394	ENSG00000100307	ENSG00000100307	0.0154	0.9984	-3.2159	chr22	CBX7	protein_coding	chromobox homolog 7 [Source:HGNC Symbol;Acc:1557]
395	ENSG00000177463	ENSG00000177463	0.0155	0.9984	-2.5228	chr3	NR2C2	protein_coding	nuclear receptor subfamily 2, group C, member 2 [Source:HGNC Symbol;Acc:7972]
396	ENSG00000135926	ENSG00000135926	0.0155	0.9984	2.7873	chr2	TMBIM1	protein_coding	transmembrane BAX inhibitor motif containing 1 [Source:HGNC Symbol;Acc:23410]
397	ENSG00000099624	ENSG00000099624	0.0155	0.9984	-3.2968	chr19	ATP5D	protein_coding	ATP synthase, H+ transporting, mitochondrial F1 complex, delta subunit [Source:HGNC Symbol;Acc:837]
398	ENSG00000150776	ENSG00000150776	0.0156	0.9984	-3.5821	chr11	C11orf57	protein_coding	chromosome 11 open reading frame 57 [Source:HGNC Symbol;Acc:25569]
399	ENSG00000137460	ENSG00000137460	0.0156	0.9984	-2.6565	chr4	FHDC1	protein_coding	FH2 domain containing 1 [Source:HGNC Symbol;Acc:29363]
400	ENSG00000198198	ENSG00000198198	0.0157	0.9984	-2.8928	chr1	SZT2	protein_coding	seizure threshold 2 homolog (mouse) [Source:HGNC Symbol;Acc:29040]
401	ENSG00000117533	ENSG00000117533	0.0157	0.9984	-3.8625	chr1	VAMP4	protein_coding	vesicle-associated membrane protein 4 [Source:HGNC Symbol;Acc:12645]
402	ENSG00000184675	ENSG00000184675	0.0158	0.9984	-3.662	chrX	AMER1	protein_coding	APC membrane recruitment protein 1 [Source:HGNC Symbol;Acc:26837]
403	ENSG00000131381	ENSG00000131381	0.0158	0.9984	3.257	chr3	ZFYVE20	protein_coding	zinc finger, FYVE domain containing 20 [Source:HGNC Symbol;Acc:20759]
404	ENSG00000180884	ENSG00000180884	0.0158	0.9984	2.7799	chr19	ZNF792	protein_coding	zinc finger protein 792 [Source:HGNC Symbol;Acc:24751]
405	ENSG00000198840	ENSG00000198840	0.0159	0.9984	1.5759	chrM	MT-ND3	protein_coding	mitochondrially encoded NADH dehydrogenase 3 [Source:HGNC Symbol;Acc:7458]
406	ENSG00000256671	ENSG00000256671	0.016	0.9984	3.2901	chr2	LIMS3L	protein_coding	LIM and senescent cell antigen-like domains 3-like [Source:HGNC Symbol;Acc:39941]
407	ENSG00000268614	ENSG00000268614	0.016	0.9984	3.7553	chr19	CTD-2207O23.10	protein_coding
408	ENSG00000175274	ENSG00000175274	0.016	0.9984	-3.2911	chr11	TP53I11	protein_coding	tumor protein p53 inducible protein 11 [Source:HGNC Symbol;Acc:16842]
409	ENSG00000149451	ENSG00000149451	0.016	0.9984	-3.1733	chr20	ADAM33	protein_coding	ADAM metallopeptidase domain 33 [Source:HGNC Symbol;Acc:15478]
410	ENSG00000159082	ENSG00000159082	0.016	0.9984	-3.1256	chr21	SYNJ1	protein_coding	synaptojanin 1 [Source:HGNC Symbol;Acc:11503]
411	ENSG00000185896	ENSG00000185896	0.016	0.9984	-3.6472	chr13	LAMP1	protein_coding	lysosomal-associated membrane protein 1 [Source:HGNC Symbol;Acc:6499]
412	ENSG00000160208	ENSG00000160208	0.0161	0.9984	-2.5636	chr21	RRP1B	protein_coding	ribosomal RNA processing 1 homolog B (S. cerevisiae) [Source:HGNC Symbol;Acc:23818]
413	ENSG00000127483	ENSG00000127483	0.0162	0.9984	-2.1005	chr1	HP1BP3	protein_coding	heterochromatin protein 1, binding protein 3 [Source:HGNC Symbol;Acc:24973]
414	ENSG00000132792	ENSG00000132792	0.0163	0.9984	-3.851	chr20	CTNNBL1	protein_coding	catenin, beta like 1 [Source:HGNC Symbol;Acc:15879]
415	ENSG00000145817	ENSG00000145817	0.0163	0.9984	-2.8684	chr5	YIPF5	protein_coding	Yip1 domain family, member 5 [Source:HGNC Symbol;Acc:24877]
416	ENSG00000200606	ENSG00000200606	0.0164	0.9984	2.7166	chr15	Y_RNA	misc_RNA	Y RNA [Source:RFAM;Acc:RF00019]
417	ENSG00000102401	ENSG00000102401	0.0165	0.9984	3.2395	chrX	ARMCX3	protein_coding	armadillo repeat containing, X-linked 3 [Source:HGNC Symbol;Acc:24065]
418	ENSG00000211459	ENSG00000211459	0.0165	0.9984	1.1367	chrM	MT-RNR1	Mt_rRNA	mitochondrially encoded 12S RNA [Source:HGNC Symbol;Acc:7470]
419	ENSG00000163421	ENSG00000163421	0.0166	0.9984	-3.8146	chr3	PROK2	protein_coding	prokineticin 2 [Source:HGNC Symbol;Acc:18455]
420	ENSG00000198363	ENSG00000198363	0.0166	0.9984	-3.8308	chr8	ASPH	protein_coding	aspartate beta-hydroxylase [Source:HGNC Symbol;Acc:757]
421	ENSG00000172795	ENSG00000172795	0.0167	0.9984	-2.3647	chr5	DCP2	protein_coding	DCP2 decapping enzyme homolog (S. cerevisiae) [Source:HGNC Symbol;Acc:24452]
422	ENSG00000091640	ENSG00000091640	0.0168	0.9984	-3.0798	chr17	SPAG7	protein_coding	sperm associated antigen 7 [Source:HGNC Symbol;Acc:11216]
423	ENSG00000089916	ENSG00000089916	0.0168	0.9984	-2.6041	chr14	GPATCH2L	protein_coding	G patch domain containing 2-like [Source:HGNC Symbol;Acc:20210]
424	ENSG00000222724	ENSG00000222724	0.0168	0.9984	-3.1334	chr2	U2	snRNA	U2 spliceosomal RNA [Source:RFAM;Acc:RF00004]
425	ENSG00000236875	ENSG00000236875	0.0169	0.9984	3.7719	chr9	DDX11L5	pseudogene	DEAD/H (Asp-Glu-Ala-Asp/His) box helicase 11 like 5 [Source:HGNC Symbol;Acc:37106]
426	ENSG00000196588	ENSG00000196588	0.0169	0.9984	-3.4618	chr22	MKL1	protein_coding	megakaryoblastic leukemia (translocation) 1 [Source:HGNC Symbol;Acc:14334]
427	ENSG00000164442	ENSG00000164442	0.017	0.9984	-3.6649	chr6	CITED2	protein_coding	Cbp/p300-interacting transactivator, with Glu/Asp-rich carboxy-terminal domain, 2 [Source:HGNC Symbol;Acc:1987]
428	ENSG00000152910	ENSG00000152910	0.0171	0.9984	-3.5012	chr16	CNTNAP4	protein_coding	contactin associated protein-like 4 [Source:HGNC Symbol;Acc:18747]
429	ENSG00000198399	ENSG00000198399	0.0171	0.9984	-2.1313	chr2	ITSN2	protein_coding	intersectin 2 [Source:HGNC Symbol;Acc:6184]
430	ENSG00000211580	ENSG00000211580	0.0171	0.9984	-3.3814	chr19	MIR769	miRNA	microRNA 769 [Source:HGNC Symbol;Acc:33138]
431	ENSG00000168906	ENSG00000168906	0.0173	0.9984	-3.634	chr2	MAT2A	protein_coding	methionine adenosyltransferase II, alpha [Source:HGNC Symbol;Acc:6904]
432	ENSG00000257337	ENSG00000257337	0.0173	0.9984	-2.4957	chr12	RP11-983P16.4	antisense
433	ENSG00000115685	ENSG00000115685	0.0174	0.9984	3.4044	chr2	PPP1R7	protein_coding	protein phosphatase 1, regulatory subunit 7 [Source:HGNC Symbol;Acc:9295]
434	ENSG00000105281	ENSG00000105281	0.0174	0.9984	-3.1942	chr19	SLC1A5	protein_coding	solute carrier family 1 (neutral amino acid transporter), member 5 [Source:HGNC Symbol;Acc:10943]
435	ENSG00000236397	ENSG00000236397	0.0174	0.9984	3.8616	chr2	DDX11L2	pseudogene	DEAD/H (Asp-Glu-Ala-Asp/His) box helicase 11 like 2 [Source:HGNC Symbol;Acc:37103]
436	ENSG00000263963	ENSG00000263963	0.0174	0.9984	-2.8411	chr5	MIR4461	miRNA	microRNA 4461 [Source:HGNC Symbol;Acc:41656]
437	ENSG00000267470	ENSG00000267470	0.0174	0.9984	-3.0368	chr19	CTD-3064H18.6	antisense
438	ENSG00000087903	ENSG00000087903	0.0174	0.9984	-3.0898	chr19	RFX2	protein_coding	regulatory factor X, 2 (influences HLA class II expression) [Source:HGNC Symbol;Acc:9983]
439	ENSG00000152495	ENSG00000152495	0.0175	0.9984	-2.9276	chr5	CAMK4	protein_coding	calcium/calmodulin-dependent protein kinase IV [Source:HGNC Symbol;Acc:1464]
440	ENSG00000181355	ENSG00000181355	0.0175	0.9984	-3.8004	chr6	OFCC1	protein_coding	orofacial cleft 1 candidate 1 [Source:HGNC Symbol;Acc:21017]
441	ENSG00000223224	ENSG00000223224	0.0175	0.9984	-2.4777	chr16	SNORD71	snoRNA	small nucleolar RNA, C/D box 71 [Source:HGNC Symbol;Acc:32732]
442	ENSG00000212544	ENSG00000212544	0.0175	0.9984	-1.6218	chr1	U1	snRNA	U1 spliceosomal RNA [Source:RFAM;Acc:RF00003]
443	ENSG00000169446	ENSG00000169446	0.0176	0.9984	-3.3825	chrX	MMGT1	protein_coding	membrane magnesium transporter 1 [Source:HGNC Symbol;Acc:28100]
444	ENSG00000100416	ENSG00000100416	0.0176	0.9984	-2.7915	chr22	TRMU	protein_coding	tRNA 5-methylaminomethyl-2-thiouridylate methyltransferase [Source:HGNC Symbol;Acc:25481]
445	ENSG00000197256	ENSG00000197256	0.0177	0.9984	-3.308	chr19	KANK2	protein_coding	KN motif and ankyrin repeat domains 2 [Source:HGNC Symbol;Acc:29300]
446	ENSG00000168564	ENSG00000168564	0.0177	0.9984	-3.2955	chr4	CDKN2AIP	protein_coding	CDKN2A interacting protein [Source:HGNC Symbol;Acc:24325]
447	ENSG00000183648	ENSG00000183648	0.0178	0.9984	-3.7573	chr14	NDUFB1	protein_coding	NADH dehydrogenase (ubiquinone) 1 beta subcomplex, 1, 7kDa [Source:HGNC Symbol;Acc:7695]
448	ENSG00000165219	ENSG00000165219	0.0178	0.9984	-2.3292	chr9	GAPVD1	protein_coding	GTPase activating protein and VPS9 domains 1 [Source:HGNC Symbol;Acc:23375]
449	ENSG00000122136	ENSG00000122136	0.0178	0.9984	-3.7808	chr9	OBP2A	protein_coding	odorant binding protein 2A [Source:HGNC Symbol;Acc:23380]
450	ENSG00000103381	ENSG00000103381	0.0178	0.9984	-3.104	chr16	CPPED1	protein_coding	calcineurin-like phosphoesterase domain containing 1 [Source:HGNC Symbol;Acc:25632]
451	ENSG00000065970	ENSG00000065970	0.0178	0.9984	-2.8846	chr12	FOXJ2	protein_coding	forkhead box J2 [Source:HGNC Symbol;Acc:24818]
452	ENSG00000110721	ENSG00000110721	0.0179	0.9984	-3.7492	chr11	CHKA	protein_coding	choline kinase alpha [Source:HGNC Symbol;Acc:1937]
453	ENSG00000171735	ENSG00000171735	0.0179	0.9984	-3.1331	chr1	CAMTA1	protein_coding	calmodulin binding transcription activator 1 [Source:HGNC Symbol;Acc:18806]
454	ENSG00000126773	ENSG00000126773	0.0179	0.9984	-3.1395	chr14	PCNXL4	protein_coding	pecanex-like 4 (Drosophila) [Source:HGNC Symbol;Acc:20349]
455	ENSG00000078549	ENSG00000078549	0.0179	0.9984	-3.4921	chr7	ADCYAP1R1	protein_coding	adenylate cyclase activating polypeptide 1 (pituitary) receptor type I [Source:HGNC Symbol;Acc:242]
456	ENSG00000031003	ENSG00000031003	0.0179	0.9984	2.7613	chr5	FAM13B	protein_coding	family with sequence similarity 13, member B [Source:HGNC Symbol;Acc:1335]
457	ENSG00000125868	ENSG00000125868	0.018	0.9984	3.0529	chr20	DSTN	protein_coding	destrin (actin depolymerizing factor) [Source:HGNC Symbol;Acc:15750]
458	ENSG00000188493	ENSG00000188493	0.018	0.9984	-3.5043	chr19	C19orf54	protein_coding	chromosome 19 open reading frame 54 [Source:HGNC Symbol;Acc:24758]
459	ENSG00000222328	ENSG00000222328	0.018	0.9984	-1.7592	chr11	RNU2-2	snRNA	RNA, U2 small nuclear 2 [Source:HGNC Symbol;Acc:10152]
460	ENSG00000057657	ENSG00000057657	0.018	0.9984	-2.966	chr6	PRDM1	protein_coding	PR domain containing 1, with ZNF domain [Source:HGNC Symbol;Acc:9346]
461	ENSG00000165682	ENSG00000165682	0.018	0.9984	-3.9224	chr12	CLEC1B	protein_coding	C-type lectin domain family 1, member B [Source:HGNC Symbol;Acc:24356]
462	ENSG00000264549	ENSG00000264549	0.0181	0.9984	-2.0003	chr5	SNORD95	snoRNA	small nucleolar RNA, C/D box 95 [Source:HGNC Symbol;Acc:32757]
463	ENSG00000082781	ENSG00000082781	0.0181	0.9984	3.1207	chr3	ITGB5	protein_coding	integrin, beta 5 [Source:HGNC Symbol;Acc:6160]
464	ENSG00000089818	ENSG00000089818	0.0181	0.9984	2.7626	chr12	NECAP1	protein_coding	NECAP endocytosis associated 1 [Source:HGNC Symbol;Acc:24539]
465	ENSG00000083520	ENSG00000083520	0.0181	0.9984	-3.2577	chr13	DIS3	protein_coding	DIS3 mitotic control homolog (S. cerevisiae) [Source:HGNC Symbol;Acc:20604]
466	ENSG00000129315	ENSG00000129315	0.0181	0.9984	-3.6296	chr12	CCNT1	protein_coding	cyclin T1 [Source:HGNC Symbol;Acc:1599]
467	ENSG00000138376	ENSG00000138376	0.0181	0.9984	2.9822	chr2	BARD1	protein_coding	BRCA1 associated RING domain 1 [Source:HGNC Symbol;Acc:952]
468	ENSG00000206047	ENSG00000206047	0.0181	0.9984	-3.2378	chr8	DEFA1	protein_coding	defensin, alpha 1 [Source:HGNC Symbol;Acc:2761]
469	ENSG00000133316	ENSG00000133316	0.0182	0.9984	-1.7528	chr11	WDR74	protein_coding	WD repeat domain 74 [Source:HGNC Symbol;Acc:25529]
470	ENSG00000142920	ENSG00000142920	0.0182	0.9984	-3.605	chr1	ADC	protein_coding	arginine decarboxylase [Source:HGNC Symbol;Acc:29957]
471	ENSG00000135316	ENSG00000135316	0.0183	0.9984	-2.2163	chr6	SYNCRIP	protein_coding	synaptotagmin binding, cytoplasmic RNA interacting protein [Source:HGNC Symbol;Acc:16918]
472	ENSG00000143627	ENSG00000143627	0.0183	0.9984	-3.7392	chr1	PKLR	protein_coding	pyruvate kinase, liver and RBC [Source:HGNC Symbol;Acc:9020]
473	ENSG00000077782	ENSG00000077782	0.0183	0.9984	-2.8199	chr8	FGFR1	protein_coding	fibroblast growth factor receptor 1 [Source:HGNC Symbol;Acc:3688]
474	ENSG00000269904	ENSG00000269904	0.0183	0.9984	-2.7717	chrX	MAP2K4P1	pseudogene	mitogen-activated protein kinase kinase 4 pseudogene 1 [Source:HGNC Symbol;Acc:43837]
475	ENSG00000162869	ENSG00000162869	0.0183	0.9984	-2.9555	chr2	PPP1R21	protein_coding	protein phosphatase 1, regulatory subunit 21 [Source:HGNC Symbol;Acc:30595]
476	ENSG00000136193	ENSG00000136193	0.0184	0.9984	-3.2367	chr7	SCRN1	protein_coding	secernin 1 [Source:HGNC Symbol;Acc:22192]
477	ENSG00000064763	ENSG00000064763	0.0184	0.9984	-3.7704	chr12	FAR2	protein_coding	fatty acyl CoA reductase 2 [Source:HGNC Symbol;Acc:25531]
478	ENSG00000177272	ENSG00000177272	0.0184	0.9984	-3.216	chr1	KCNA3	protein_coding	potassium voltage-gated channel, shaker-related subfamily, member 3 [Source:HGNC Symbol;Acc:6221]
479	ENSG00000172803	ENSG00000172803	0.0185	0.9984	-2.7332	chr11	SNX32	protein_coding	sorting nexin 32 [Source:HGNC Symbol;Acc:26423]
480	ENSG00000175376	ENSG00000175376	0.0185	0.9984	-3.5992	chr11	EIF1AD	protein_coding	eukaryotic translation initiation factor 1A domain containing [Source:HGNC Symbol;Acc:28147]
481	ENSG00000202538	ENSG00000202538	0.0186	0.9984	-2.4181	chr12	RNU4-2	snRNA	RNA, U4 small nuclear 2 [Source:HGNC Symbol;Acc:10193]
482	ENSG00000210082	ENSG00000210082	0.0186	0.9984	1.1137	chrM	MT-RNR2	Mt_rRNA	mitochondrially encoded 16S RNA [Source:HGNC Symbol;Acc:7471]
483	ENSG00000175857	ENSG00000175857	0.0187	0.9984	-3.7695	chr5	GAPT	protein_coding	GRB2-binding adaptor protein, transmembrane [Source:HGNC Symbol;Acc:26588]
484	ENSG00000241837	ENSG00000241837	0.0187	0.9984	-2.6807	chr21	ATP5O	protein_coding	ATP synthase, H+ transporting, mitochondrial F1 complex, O subunit [Source:HGNC Symbol;Acc:850]
485	ENSG00000158104	ENSG00000158104	0.0187	0.9984	-3.6168	chr12	HPD	protein_coding	4-hydroxyphenylpyruvate dioxygenase [Source:HGNC Symbol;Acc:5147]
486	ENSG00000160963	ENSG00000160963	0.0188	0.9984	-3.5727	chr7	COL26A1	polymorphic_pseudogene	collagen, type XXVI, alpha 1 [Source:HGNC Symbol;Acc:18038]
487	ENSG00000163814	ENSG00000163814	0.0188	0.9984	-3.6161	chr3	CDCP1	protein_coding	CUB domain containing protein 1 [Source:HGNC Symbol;Acc:24357]
488	ENSG00000221878	ENSG00000221878	0.0188	0.9984	-3.5818	chr19	PSG7	polymorphic_pseudogene	pregnancy specific beta-1-glycoprotein 7 (gene/pseudogene) [Source:HGNC Symbol;Acc:9524]
489	ENSG00000180919	ENSG00000180919	0.0188	0.9984	-3.3624	chr11	OR56B4	protein_coding	olfactory receptor, family 56, subfamily B, member 4 [Source:HGNC Symbol;Acc:15248]
490	ENSG00000254444	ENSG00000254444	0.0188	0.9984	-3.3624	chr11	RP11-290F24.3	processed_transcript
491	ENSG00000170989	ENSG00000170989	0.0188	0.9984	-3.8476	chr1	S1PR1	protein_coding	sphingosine-1-phosphate receptor 1 [Source:HGNC Symbol;Acc:3165]
492	ENSG00000238810	ENSG00000238810	0.0189	0.9984	-3.8631	chr15	SNORD107	snoRNA	small nucleolar RNA, C/D box 107 [Source:HGNC Symbol;Acc:32771]
493	ENSG00000197081	ENSG00000197081	0.0189	0.9984	-2.0151	chr6	IGF2R	protein_coding	insulin-like growth factor 2 receptor [Source:HGNC Symbol;Acc:5467]
494	ENSG00000171490	ENSG00000171490	0.0189	0.9984	-3.4097	chr16	RSL1D1	protein_coding	ribosomal L1 domain containing 1 [Source:HGNC Symbol;Acc:24534]
495	ENSG00000231721	ENSG00000231721	0.019	0.9984	-2.8554	chr7	AC058791.2	processed_transcript
496	ENSG00000198431	ENSG00000198431	0.019	0.9984	-2.6496	chr12	TXNRD1	protein_coding	thioredoxin reductase 1 [Source:HGNC Symbol;Acc:12437]
497	ENSG00000215193	ENSG00000215193	0.019	0.9984	-3.0511	chr22	PEX26	protein_coding	peroxisomal biogenesis factor 26 [Source:HGNC Symbol;Acc:22965]
498	ENSG00000225405	ENSG00000225405	0.019	0.9984	-3.7119	chr4	RP11-84A1.1	pseudogene
499	ENSG00000174327	ENSG00000174327	0.019	0.9984	-3.3537	chr17	SLC16A13	protein_coding	solute carrier family 16, member 13 (monocarboxylic acid transporter 13) [Source:HGNC Symbol;Acc:31037]
500	ENSG00000156304	ENSG00000156304	0.0191	0.9984	-2.1628	chr21	SCAF4	protein_coding	SR-related CTD-associated factor 4 [Source:HGNC Symbol;Acc:19304]
501	ENSG00000173451	ENSG00000173451	0.0191	0.9984	-3.0584	chr12	THAP2	protein_coding	THAP domain containing, apoptosis associated protein 2 [Source:HGNC Symbol;Acc:20854]
502	ENSG00000118007	ENSG00000118007	0.0191	0.9984	-2.5964	chr3	STAG1	protein_coding	stromal antigen 1 [Source:HGNC Symbol;Acc:11354]
503	ENSG00000118620	ENSG00000118620	0.0192	0.9984	-3.0436	chr19	ZNF430	protein_coding	zinc finger protein 430 [Source:HGNC Symbol;Acc:20808]
504	ENSG00000115211	ENSG00000115211	0.0192	0.9984	-2.8506	chr2	EIF2B4	protein_coding	eukaryotic translation initiation factor 2B, subunit 4 delta, 67kDa [Source:HGNC Symbol;Acc:3260]
505	ENSG00000219200	ENSG00000219200	0.0192	0.9984	2.4307	chr17	RNASEK	protein_coding	ribonuclease, RNase K [Source:HGNC Symbol;Acc:33911]
506	ENSG00000269871	ENSG00000269871	0.0192	0.9984	2.4307	chr17	AC040977.1	protein_coding	Uncharacterized protein [Source:UniProtKB/TrEMBL;Acc:M0QX62]
507	ENSG00000115355	ENSG00000115355	0.0193	0.9984	-3.1267	chr2	CCDC88A	protein_coding	coiled-coil domain containing 88A [Source:HGNC Symbol;Acc:25523]
508	ENSG00000161939	ENSG00000161939	0.0194	0.9984	2.1015	chr17	RNASEK-C17orf49	protein_coding	RNASEK-C17orf49 readthrough (non-protein coding) [Source:HGNC Symbol;Acc:44419]
509	ENSG00000171488	ENSG00000171488	0.0194	0.9984	-3.1235	chr1	LRRC8C	protein_coding	leucine rich repeat containing 8 family, member C [Source:HGNC Symbol;Acc:25075]
510	ENSG00000257242	ENSG00000257242	0.0195	0.9984	3.8202	chr12	RP11-24B21.1	protein_coding	uncharacterized protein LOC256021 isoform 1 [Source:RefSeq peptide;Acc:NP_001243302]
511	ENSG00000197157	ENSG00000197157	0.0195	0.9984	-3.4057	chr7	SND1	protein_coding	staphylococcal nuclease and tudor domain containing 1 [Source:HGNC Symbol;Acc:30646]
512	ENSG00000020577	ENSG00000020577	0.0195	0.9984	-3.563	chr14	SAMD4A	protein_coding	sterile alpha motif domain containing 4A [Source:HGNC Symbol;Acc:23023]
513	ENSG00000095203	ENSG00000095203	0.0195	0.9984	-2.6096	chr9	EPB41L4B	protein_coding	erythrocyte membrane protein band 4.1 like 4B [Source:HGNC Symbol;Acc:19818]
514	ENSG00000139289	ENSG00000139289	0.0195	0.9984	-2.9463	chr12	PHLDA1	protein_coding	pleckstrin homology-like domain, family A, member 1 [Source:HGNC Symbol;Acc:8933]
515	ENSG00000022567	ENSG00000022567	0.0196	0.9984	3.4742	chr8	SLC45A4	protein_coding	solute carrier family 45, member 4 [Source:HGNC Symbol;Acc:29196]
516	ENSG00000235802	ENSG00000235802	0.0197	0.9984	-3.5879	chrX	HCFC1-AS1	antisense	HCFC1 antisense RNA 1 [Source:HGNC Symbol;Acc:40273]
517	ENSG00000168488	ENSG00000168488	0.0197	0.9984	-2.6983	chr16	ATXN2L	protein_coding	ataxin 2-like [Source:HGNC Symbol;Acc:31326]
518	ENSG00000144057	ENSG00000144057	0.0197	0.9984	-3.5395	chr2	ST6GAL2	protein_coding	ST6 beta-galactosamide alpha-2,6-sialyltranferase 2 [Source:HGNC Symbol;Acc:10861]
519	ENSG00000181896	ENSG00000181896	0.0197	0.9984	-3.4197	chr19	ZNF101	protein_coding	zinc finger protein 101 [Source:HGNC Symbol;Acc:12881]
520	ENSG00000198982	ENSG00000198982	0.0198	0.9984	3.9744	chr14	MIR380	miRNA	microRNA 380 [Source:HGNC Symbol;Acc:31873]
521	ENSG00000196535	ENSG00000196535	0.0198	0.9984	-2.1627	chr17	MYO18A	protein_coding	myosin XVIIIA [Source:HGNC Symbol;Acc:31104]
522	ENSG00000181924	ENSG00000181924	0.0199	0.9984	-3.6941	chr11	COA4	protein_coding	cytochrome c oxidase assembly factor 4 homolog (S. cerevisiae) [Source:HGNC Symbol;Acc:24604]
523	ENSG00000143669	ENSG00000143669	0.0199	0.9984	-2.2798	chr1	LYST	protein_coding	lysosomal trafficking regulator [Source:HGNC Symbol;Acc:1968]
524	ENSG00000129696	ENSG00000129696	0.0199	0.9984	-2.6044	chr8	TTI2	protein_coding	TELO2 interacting protein 2 [Source:HGNC Symbol;Acc:26262]
525	ENSG00000239039	ENSG00000239039	0.0199	0.9984	-2.6044	chr8	SNORD13	snoRNA	small nucleolar RNA, C/D box 13 [Source:HGNC Symbol;Acc:32711]
526	ENSG00000248223	ENSG00000248223	0.02	0.9984	1.788	chr5	CTD-2139B15.2	lincRNA
527	ENSG00000132824	ENSG00000132824	0.02	0.9984	2.6478	chr20	SERINC3	protein_coding	serine incorporator 3 [Source:HGNC Symbol;Acc:11699]
528	ENSG00000182511	ENSG00000182511	0.02	0.9984	-3.7129	chr15	FES	protein_coding	feline sarcoma oncogene [Source:HGNC Symbol;Acc:3657]
529	ENSG00000172315	ENSG00000172315	0.0201	0.9984	-3.0181	chr20	TP53RK	protein_coding	TP53 regulating kinase [Source:HGNC Symbol;Acc:16197]
530	ENSG00000163297	ENSG00000163297	0.0201	0.9984	-3.4443	chr4	ANTXR2	protein_coding	anthrax toxin receptor 2 [Source:HGNC Symbol;Acc:21732]
531	ENSG00000161904	ENSG00000161904	0.0202	0.9984	-3.1616	chr6	LEMD2	protein_coding	LEM domain containing 2 [Source:HGNC Symbol;Acc:21244]
532	ENSG00000201088	ENSG00000201088	0.0202	0.9984	1.7313	chr2	Y_RNA	misc_RNA	Y RNA [Source:RFAM;Acc:RF00019]
533	ENSG00000153179	ENSG00000153179	0.0202	0.9984	-2.8036	chr12	RASSF3	protein_coding	Ras association (RalGDS/AF-6) domain family member 3 [Source:HGNC Symbol;Acc:14271]
534	ENSG00000180354	ENSG00000180354	0.0202	0.9984	2.1022	chr7	C7orf41	protein_coding	chromosome 7 open reading frame 41 [Source:HGNC Symbol;Acc:25457]
535	ENSG00000149577	ENSG00000149577	0.0202	0.9984	-2.174	chr11	SIDT2	protein_coding	SID1 transmembrane family, member 2 [Source:HGNC Symbol;Acc:24272]
536	ENSG00000140526	ENSG00000140526	0.0202	0.9984	-2.6168	chr15	ABHD2	protein_coding	abhydrolase domain containing 2 [Source:HGNC Symbol;Acc:18717]
537	ENSG00000161638	ENSG00000161638	0.0203	0.9984	2.7993	chr12	ITGA5	protein_coding	integrin, alpha 5 (fibronectin receptor, alpha polypeptide) [Source:HGNC Symbol;Acc:6141]
538	ENSG00000156976	ENSG00000156976	0.0203	0.9984	-2.036	chr3	EIF4A2	protein_coding	eukaryotic translation initiation factor 4A2 [Source:HGNC Symbol;Acc:3284]
539	ENSG00000057294	ENSG00000057294	0.0204	0.9984	-2.9786	chr12	PKP2	protein_coding	plakophilin 2 [Source:HGNC Symbol;Acc:9024]
540	ENSG00000242060	ENSG00000242060	0.0204	0.9984	-3.2972	chr18	RPS3AP49	pseudogene	ribosomal protein S3a pseudogene 49 [Source:HGNC Symbol;Acc:36810]
541	ENSG00000166224	ENSG00000166224	0.0204	0.9984	-3.6992	chr10	SGPL1	protein_coding	sphingosine-1-phosphate lyase 1 [Source:HGNC Symbol;Acc:10817]
542	ENSG00000145365	ENSG00000145365	0.0204	0.9984	-3.5121	chr4	TIFA	protein_coding	TRAF-interacting protein with forkhead-associated domain [Source:HGNC Symbol;Acc:19075]
543	ENSG00000134352	ENSG00000134352	0.0205	0.9984	-2.8329	chr5	IL6ST	protein_coding	interleukin 6 signal transducer (gp130, oncostatin M receptor) [Source:HGNC Symbol;Acc:6021]
544	ENSG00000270249	ENSG00000270249	0.0205	0.9984	3.7767	chr7	RP11-514P8.7	protein_coding
545	ENSG00000143341	ENSG00000143341	0.0205	0.9984	-3.7001	chr1	HMCN1	protein_coding	hemicentin 1 [Source:HGNC Symbol;Acc:19194]
546	ENSG00000207487	ENSG00000207487	0.0205	0.9984	-2.0165	chr11	SNORD22	snoRNA	small nucleolar RNA, C/D box 22 [Source:HGNC Symbol;Acc:10145]
547	ENSG00000223380	ENSG00000223380	0.0205	0.9984	-3.5842	chr1	SEC22B	processed_transcript	SEC22 vesicle trafficking protein homolog B (S. cerevisiae) (gene/pseudogene) [Source:HGNC Symbol;Acc:10700]
548	ENSG00000156804	ENSG00000156804	0.0206	0.9984	-2.3048	chr8	FBXO32	protein_coding	F-box protein 32 [Source:HGNC Symbol;Acc:16731]
549	ENSG00000058091	ENSG00000058091	0.0206	0.9984	-3.4118	chr7	CDK14	protein_coding	cyclin-dependent kinase 14 [Source:HGNC Symbol;Acc:8883]
550	ENSG00000013306	ENSG00000013306	0.0208	0.9984	2.6065	chr17	SLC25A39	protein_coding	solute carrier family 25, member 39 [Source:HGNC Symbol;Acc:24279]
551	ENSG00000239127	ENSG00000239127	0.0209	0.9984	-2.3436	chr22	SNORD125	snoRNA	small nucleolar RNA, C/D box 125 [Source:HGNC Symbol;Acc:33564]
552	ENSG00000168065	ENSG00000168065	0.0209	0.9984	-3.7078	chr11	SLC22A11	protein_coding	solute carrier family 22 (organic anion/urate transporter), member 11 [Source:HGNC Symbol;Acc:18120]
553	ENSG00000142102	ENSG00000142102	0.021	0.9984	-3.0196	chr11	ATHL1	protein_coding	ATH1, acid trehalase-like 1 (yeast) [Source:HGNC Symbol;Acc:26210]
554	ENSG00000132952	ENSG00000132952	0.0211	0.9984	-3.5193	chr13	USPL1	protein_coding	ubiquitin specific peptidase like 1 [Source:HGNC Symbol;Acc:20294]
555	ENSG00000136051	ENSG00000136051	0.0211	0.9984	-2.5943	chr12	KIAA1033	protein_coding	KIAA1033 [Source:HGNC Symbol;Acc:29174]
556	ENSG00000212135	ENSG00000212135	0.0211	0.9984	-2.315	chr11	SNORD67	snoRNA	small nucleolar RNA, C/D box 67 [Source:HGNC Symbol;Acc:32728]
557	ENSG00000108021	ENSG00000108021	0.0212	0.9984	-3.404	chr10	FAM208B	protein_coding	family with sequence similarity 208, member B [Source:HGNC Symbol;Acc:23484]
558	ENSG00000202477	ENSG00000202477	0.0212	0.9984	-2.7109	chr11	SNORD25	snoRNA	small nucleolar RNA, C/D box 25 [Source:HGNC Symbol;Acc:10147]
559	ENSG00000213465	ENSG00000213465	0.0213	0.9984	3.5013	chr11	ARL2	protein_coding	ADP-ribosylation factor-like 2 [Source:HGNC Symbol;Acc:693]
560	ENSG00000010610	ENSG00000010610	0.0213	0.9984	-2.8484	chr12	CD4	protein_coding	CD4 molecule [Source:HGNC Symbol;Acc:1678]
561	ENSG00000257207	ENSG00000257207	0.0213	0.9984	2.9917	chr2	LIMS1	protein_coding	LIM and senescent cell antigen-like-containing domain protein 3; LIM and senescent cell antigen-like-containing domain protein 3-like; Uncharacterized protein; cDNA FLJ59124, highly similar to Particularly interesting newCys-His protein; cDNA, FLJ79109, highly similar to Particularly interesting newCys-His protein [Source:UniProtKB/TrEMBL;Acc:B4DPH6]
562	ENSG00000231660	ENSG00000231660	0.0214	0.9984	-3.6827	chr3	RPS8P6	pseudogene	ribosomal protein S8 pseudogene 6 [Source:HGNC Symbol;Acc:36947]
563	ENSG00000004059	ENSG00000004059	0.0214	0.9984	-3.6543	chr7	ARF5	protein_coding	ADP-ribosylation factor 5 [Source:HGNC Symbol;Acc:658]
564	ENSG00000060339	ENSG00000060339	0.0215	0.9984	-2.7197	chr10	CCAR1	protein_coding	cell division cycle and apoptosis regulator 1 [Source:HGNC Symbol;Acc:24236]
565	ENSG00000186866	ENSG00000186866	0.0215	0.9984	-2.4565	chr21	POFUT2	protein_coding	protein O-fucosyltransferase 2 [Source:HGNC Symbol;Acc:14683]
566	ENSG00000213435	ENSG00000213435	0.0217	0.9984	-3.7816	chr6	ATP6V0CP3	pseudogene	ATPase, H+ transporting, lysosomal 16kDa, V0 subunit c pseudogene 3 [Source:HGNC Symbol;Acc:40001]
567	ENSG00000197376	ENSG00000197376	0.0218	0.9984	-3.6666	chr12	OR8S1	protein_coding	olfactory receptor, family 8, subfamily S, member 1 [Source:HGNC Symbol;Acc:19628]
568	ENSG00000181222	ENSG00000181222	0.0219	0.9984	-2.4117	chr17	POLR2A	protein_coding	polymerase (RNA) II (DNA directed) polypeptide A, 220kDa [Source:HGNC Symbol;Acc:9187]
569	ENSG00000185950	ENSG00000185950	0.022	0.9984	-2.2106	chr13	IRS2	protein_coding	insulin receptor substrate 2 [Source:HGNC Symbol;Acc:6126]
570	ENSG00000207280	ENSG00000207280	0.022	0.9984	-2.9498	chr2	SNORD20	snoRNA	small nucleolar RNA, C/D box 20 [Source:HGNC Symbol;Acc:10143]
571	ENSG00000142534	ENSG00000142534	0.022	0.9984	-1.9498	chr19	RPS11	protein_coding	ribosomal protein S11 [Source:HGNC Symbol;Acc:10384]
572	ENSG00000231234	ENSG00000231234	0.022	0.9984	3.2272	chr7	SKP1P1	pseudogene	S-phase kinase-associated protein 1 pseudogene 1 [Source:HGNC Symbol;Acc:33696]
573	ENSG00000200851	ENSG00000200851	0.022	0.9984	-2.0834	chr11	SNORD27	snoRNA	small nucleolar RNA, C/D box 27 [Source:HGNC Symbol;Acc:10149]
574	ENSG00000100462	ENSG00000100462	0.022	0.9984	-3.4499	chr14	PRMT5	protein_coding	protein arginine methyltransferase 5 [Source:HGNC Symbol;Acc:10894]
575	ENSG00000134001	ENSG00000134001	0.0221	0.9984	3.1397	chr14	EIF2S1	protein_coding	eukaryotic translation initiation factor 2, subunit 1 alpha, 35kDa [Source:HGNC Symbol;Acc:3265]
576	ENSG00000254547	ENSG00000254547	0.0221	0.9984	-3.4615	chr11	RP11-738O11.13	pseudogene
577	ENSG00000103168	ENSG00000103168	0.0221	0.9984	-2.502	chr16	TAF1C	protein_coding	TATA box binding protein (TBP)-associated factor, RNA polymerase I, C, 110kDa [Source:HGNC Symbol;Acc:11534]
578	ENSG00000240356	ENSG00000240356	0.0221	0.9984	3.4334	chr2	RPL23AP7	pseudogene	ribosomal protein L23a pseudogene 7 [Source:HGNC Symbol;Acc:17336]
579	ENSG00000136986	ENSG00000136986	0.0222	0.9984	-2.1043	chr8	DERL1	protein_coding	derlin 1 [Source:HGNC Symbol;Acc:28454]
580	ENSG00000186334	ENSG00000186334	0.0223	0.9984	-3.4909	chr5	SLC36A3	protein_coding	solute carrier family 36 (proton/amino acid symporter), member 3 [Source:HGNC Symbol;Acc:19659]
581	ENSG00000235737	ENSG00000235737	0.0223	0.9984	-3.6394	chr13	TRIM60P19	pseudogene	tripartite motif containing 60 pseudogene 19 [Source:HGNC Symbol;Acc:42010]
582	ENSG00000090565	ENSG00000090565	0.0223	0.9984	-2.8245	chr16	RAB11FIP3	protein_coding	RAB11 family interacting protein 3 (class II) [Source:HGNC Symbol;Acc:17224]
583	ENSG00000168944	ENSG00000168944	0.0224	0.9984	-2.5345	chr5	CEP120	protein_coding	centrosomal protein 120kDa [Source:HGNC Symbol;Acc:26690]
584	ENSG00000253018	ENSG00000253018	0.0224	0.9984	-1.3299	chr13	RNY4P31	misc_RNA	RNA, Ro-associated Y4 pseudogene 31 [Source:HGNC Symbol;Acc:42499]
585	ENSG00000152061	ENSG00000152061	0.0225	0.9984	2.1678	chr1	RABGAP1L	protein_coding	RAB GTPase activating protein 1-like [Source:HGNC Symbol;Acc:24663]
586	ENSG00000213315	ENSG00000213315	0.0226	0.9984	-2.7512	chr14	CTD-3035D6.1	pseudogene
587	ENSG00000141012	ENSG00000141012	0.0226	0.9984	2.5276	chr16	GALNS	protein_coding	galactosamine (N-acetyl)-6-sulfate sulfatase [Source:HGNC Symbol;Acc:4122]
588	ENSG00000264994	ENSG00000264994	0.0227	0.9984	-2.4221	chr2	SNORD92	snoRNA	small nucleolar RNA, C/D box 92 [Source:HGNC Symbol;Acc:32754]
589	ENSG00000149923	ENSG00000149923	0.0229	0.9984	2.6715	chr16	PPP4C	protein_coding	protein phosphatase 4, catalytic subunit [Source:HGNC Symbol;Acc:9319]
590	ENSG00000225471	ENSG00000225471	0.0229	0.9984	2.0791	chrX	RP11-262D11.2	pseudogene
591	ENSG00000215908	ENSG00000215908	0.0231	0.9984	3.4795	chr1	CROCCP2	processed_transcript	ciliary rootlet coiled-coil, rootletin pseudogene 2 [Source:HGNC Symbol;Acc:28170]
592	ENSG00000147488	ENSG00000147488	0.0231	0.9984	-3.4468	chr8	ST18	protein_coding	suppression of tumorigenicity 18 (breast carcinoma) (zinc finger protein) [Source:HGNC Symbol;Acc:18695]
593	ENSG00000211829	ENSG00000211829	0.0231	0.9984	-3.7337	chr14	TRDC	TR_C_gene	T cell receptor delta constant [Source:HGNC Symbol;Acc:12253]
594	ENSG00000143353	ENSG00000143353	0.0231	0.9984	3.1682	chr1	LYPLAL1	protein_coding	lysophospholipase-like 1 [Source:HGNC Symbol;Acc:20440]
595	ENSG00000198625	ENSG00000198625	0.0231	0.9984	-2.4115	chr1	MDM4	protein_coding	Mdm4 p53 binding protein homolog (mouse) [Source:HGNC Symbol;Acc:6974]
596	ENSG00000136840	ENSG00000136840	0.0232	0.9984	-3.5897	chr9	ST6GALNAC4	protein_coding	ST6 (alpha-N-acetyl-neuraminyl-2,3-beta-galactosyl-1,3)-N-acetylgalactosaminide alpha-2,6-sialyltransferase 4 [Source:HGNC Symbol;Acc:17846]
597	ENSG00000137561	ENSG00000137561	0.0232	0.9984	-3.7505	chr8	TTPA	protein_coding	tocopherol (alpha) transfer protein [Source:HGNC Symbol;Acc:12404]
598	ENSG00000159128	ENSG00000159128	0.0232	0.9984	-2.7228	chr21	IFNGR2	protein_coding	interferon gamma receptor 2 (interferon gamma transducer 1) [Source:HGNC Symbol;Acc:5440]
599	ENSG00000115839	ENSG00000115839	0.0232	0.9984	-2.5892	chr2	RAB3GAP1	protein_coding	RAB3 GTPase activating protein subunit 1 (catalytic) [Source:HGNC Symbol;Acc:17063]
600	ENSG00000100749	ENSG00000100749	0.0232	0.9984	-3.7678	chr14	VRK1	protein_coding	vaccinia related kinase 1 [Source:HGNC Symbol;Acc:12718]
601	ENSG00000197894	ENSG00000197894	0.0233	0.9984	3.4113	chr4	ADH5	protein_coding	alcohol dehydrogenase 5 (class III), chi polypeptide [Source:HGNC Symbol;Acc:253]
602	ENSG00000201489	ENSG00000201489	0.0233	0.9984	2.0987	chr17	Y_RNA	misc_RNA	Y RNA [Source:RFAM;Acc:RF00019]
603	ENSG00000201227	ENSG00000201227	0.0235	0.9984	-1.298	chr9	RNA5-8SP3	rRNA	RNA, 5.8S ribosomal pseudogene 3 [Source:HGNC Symbol;Acc:41957]
604	ENSG00000153774	ENSG00000153774	0.0235	0.9984	3.4956	chr16	CFDP1	protein_coding	craniofacial development protein 1 [Source:HGNC Symbol;Acc:1873]
605	ENSG00000137871	ENSG00000137871	0.0235	0.9984	-3.1866	chr15	ZNF280D	protein_coding	zinc finger protein 280D [Source:HGNC Symbol;Acc:25953]
606	ENSG00000145431	ENSG00000145431	0.0236	0.9984	-2.2043	chr4	PDGFC	protein_coding	platelet derived growth factor C [Source:HGNC Symbol;Acc:8801]
607	ENSG00000108219	ENSG00000108219	0.0236	0.9984	2.5764	chr10	TSPAN14	protein_coding	tetraspanin 14 [Source:HGNC Symbol;Acc:23303]
608	ENSG00000206560	ENSG00000206560	0.0237	0.9984	2.5574	chr3	ANKRD28	protein_coding	ankyrin repeat domain 28 [Source:HGNC Symbol;Acc:29024]
609	ENSG00000198478	ENSG00000198478	0.0238	0.9984	3.0259	chr6	SH3BGRL2	protein_coding	SH3 domain binding glutamic acid-rich protein like 2 [Source:HGNC Symbol;Acc:15567]
610	ENSG00000005075	ENSG00000005075	0.0239	0.9984	3.5416	chr7	POLR2J	protein_coding	polymerase (RNA) II (DNA directed) polypeptide J, 13.3kDa [Source:HGNC Symbol;Acc:9197]
611	ENSG00000100439	ENSG00000100439	0.0239	0.9984	-3.411	chr14	ABHD4	protein_coding	abhydrolase domain containing 4 [Source:HGNC Symbol;Acc:20154]
612	ENSG00000270141	ENSG00000270141	0.0239	0.9984	-3.6166	chr3	TERC	lincRNA
613	ENSG00000268061	ENSG00000268061	0.024	0.9984	-2.6909	chr19	NAPA-AS1	antisense	NAPA antisense RNA 1 [Source:HGNC Symbol;Acc:44118]
614	ENSG00000162510	ENSG00000162510	0.024	0.9984	-3.3433	chr1	MATN1	protein_coding	matrilin 1, cartilage matrix protein [Source:HGNC Symbol;Acc:6907]
615	ENSG00000254810	ENSG00000254810	0.024	0.9984	3.5244	chr11	RP11-672A2.4	lincRNA
616	ENSG00000258653	ENSG00000258653	0.024	0.9984	-3.2545	chr14	RP5-1021I20.4	protein_coding	Uncharacterized protein [Source:UniProtKB/TrEMBL;Acc:G3V2R9]
617	ENSG00000136717	ENSG00000136717	0.024	0.9984	3.452	chr2	BIN1	protein_coding	bridging integrator 1 [Source:HGNC Symbol;Acc:1052]
618	ENSG00000207758	ENSG00000207758	0.0241	0.9984	-2.623	chrX	MIR532	miRNA	microRNA 532 [Source:HGNC Symbol;Acc:32795]
619	ENSG00000072849	ENSG00000072849	0.0242	0.9984	-3.5655	chr17	DERL2	protein_coding	derlin 2 [Source:HGNC Symbol;Acc:17943]
620	ENSG00000136280	ENSG00000136280	0.0242	0.9984	-2.7842	chr7	CCM2	protein_coding	cerebral cavernous malformation 2 [Source:HGNC Symbol;Acc:21708]
621	ENSG00000223496	ENSG00000223496	0.0242	0.9984	3.6668	chr16	EXOSC6	protein_coding	exosome component 6 [Source:HGNC Symbol;Acc:19055]
622	ENSG00000235459	ENSG00000235459	0.0243	0.9984	-2.9317	chr7	RPS26P31	pseudogene	ribosomal protein S26 pseudogene 31 [Source:HGNC Symbol;Acc:36614]
623	ENSG00000225630	ENSG00000225630	0.0244	0.9984	1.2639	chr1	MTND2P28	pseudogene	MT-ND2 pseudogene 28 [Source:HGNC Symbol;Acc:42129]
624	ENSG00000174384	ENSG00000174384	0.0244	0.9984	-3.7102	chr7	RP11-313P13.4	pseudogene
625	ENSG00000154473	ENSG00000154473	0.0244	0.9984	-3.5592	chr10	BUB3	protein_coding	BUB3 mitotic checkpoint protein [Source:HGNC Symbol;Acc:1151]
626	ENSG00000167526	ENSG00000167526	0.0245	0.9984	-2.26	chr16	RPL13	protein_coding	ribosomal protein L13 [Source:HGNC Symbol;Acc:10303]
627	ENSG00000177646	ENSG00000177646	0.0246	0.9984	-2.6059	chr3	ACAD9	protein_coding	acyl-CoA dehydrogenase family, member 9 [Source:HGNC Symbol;Acc:21497]
628	ENSG00000041802	ENSG00000041802	0.0246	0.9984	-2.5778	chr3	LSG1	protein_coding	large subunit GTPase 1 homolog (S. cerevisiae) [Source:HGNC Symbol;Acc:25652]
629	ENSG00000212447	ENSG00000212447	0.0246	0.9984	-2.7658	chr9	SNORD90	snoRNA	small nucleolar RNA, C/D box 90 [Source:HGNC Symbol;Acc:32751]
630	ENSG00000244073	ENSG00000244073	0.0247	0.9984	-3.0784	chr5	CTD-2284O10.1	pseudogene
631	ENSG00000120738	ENSG00000120738	0.0248	0.9984	2.4919	chr5	EGR1	protein_coding	early growth response 1 [Source:HGNC Symbol;Acc:3238]
632	ENSG00000197013	ENSG00000197013	0.0248	0.9984	-3.4682	chr19	ZNF429	protein_coding	zinc finger protein 429 [Source:HGNC Symbol;Acc:20817]
633	ENSG00000067606	ENSG00000067606	0.025	0.9984	-2.774	chr1	PRKCZ	protein_coding	protein kinase C, zeta [Source:HGNC Symbol;Acc:9412]
634	ENSG00000253276	ENSG00000253276	0.0252	0.9984	3.1158	chr7	CCDC71L	protein_coding	coiled-coil domain containing 71-like [Source:HGNC Symbol;Acc:26685]
635	ENSG00000117020	ENSG00000117020	0.0252	0.9984	2.7725	chr1	AKT3	protein_coding	v-akt murine thymoma viral oncogene homolog 3 (protein kinase B, gamma) [Source:HGNC Symbol;Acc:393]
636	ENSG00000204308	ENSG00000204308	0.0252	0.9984	3.3816	chr6	RNF5	protein_coding	ring finger protein 5, E3 ubiquitin protein ligase [Source:HGNC Symbol;Acc:10068]
637	ENSG00000205250	ENSG00000205250	0.0252	0.9984	2.3777	chr16	E2F4	protein_coding	E2F transcription factor 4, p107/p130-binding [Source:HGNC Symbol;Acc:3118]
638	ENSG00000174326	ENSG00000174326	0.0253	0.9984	-3.2503	chr17	SLC16A11	protein_coding	solute carrier family 16, member 11 (monocarboxylic acid transporter 11) [Source:HGNC Symbol;Acc:23093]
639	ENSG00000264168	ENSG00000264168	0.0253	0.9984	2.8616	chr17	MTND1P15	pseudogene	MT-ND1 pseudogene 15 [Source:HGNC Symbol;Acc:42064]
640	ENSG00000137713	ENSG00000137713	0.0254	0.9984	-3.3782	chr11	PPP2R1B	protein_coding	protein phosphatase 2, regulatory subunit A, beta [Source:HGNC Symbol;Acc:9303]
641	ENSG00000253506	ENSG00000253506	0.0254	0.9984	3.1422	chr17	NACA2	protein_coding	nascent polypeptide-associated complex alpha subunit 2 [Source:HGNC Symbol;Acc:23290]
642	ENSG00000197258	ENSG00000197258	0.0254	0.9984	-2.7132	chr7	EIF4BP6	pseudogene	eukaryotic translation initiation factor 4B pseudogene 6 [Source:HGNC Symbol;Acc:37939]
643	ENSG00000164068	ENSG00000164068	0.0255	0.9984	-2.52	chr3	RNF123	protein_coding	ring finger protein 123 [Source:HGNC Symbol;Acc:21148]
644	ENSG00000235522	ENSG00000235522	0.0255	0.9984	-3.6922	chr2	AC009505.2	antisense
645	ENSG00000163002	ENSG00000163002	0.0255	0.9984	-3.3635	chr2	NUP35	protein_coding	nucleoporin 35kDa [Source:HGNC Symbol;Acc:29797]
646	ENSG00000162980	ENSG00000162980	0.0256	0.9984	-3.2129	chr2	ARL5A	protein_coding	ADP-ribosylation factor-like 5A [Source:HGNC Symbol;Acc:696]
647	ENSG00000007402	ENSG00000007402	0.0256	0.9984	-2.3467	chr3	CACNA2D2	protein_coding	calcium channel, voltage-dependent, alpha 2/delta subunit 2 [Source:HGNC Symbol;Acc:1400]
648	ENSG00000148908	ENSG00000148908	0.0257	0.9984	3.0617	chr10	RGS10	protein_coding	regulator of G-protein signaling 10 [Source:HGNC Symbol;Acc:9992]
649	ENSG00000185842	ENSG00000185842	0.0257	0.9984	2.786	chr1	DNAH14	protein_coding	dynein, axonemal, heavy chain 14 [Source:HGNC Symbol;Acc:2945]
650	ENSG00000128973	ENSG00000128973	0.0258	0.9984	-3.5508	chr15	CLN6	protein_coding	ceroid-lipofuscinosis, neuronal 6, late infantile, variant [Source:HGNC Symbol;Acc:2077]
651	ENSG00000069424	ENSG00000069424	0.0259	0.9984	-2.7335	chr1	KCNAB2	protein_coding	potassium voltage-gated channel, shaker-related subfamily, beta member 2 [Source:HGNC Symbol;Acc:6229]
652	ENSG00000263826	ENSG00000263826	0.0259	0.9984	-3.1716	chr3	RP11-573D15.9	antisense
653	ENSG00000158402	ENSG00000158402	0.026	0.9984	-3.5279	chr5	CDC25C	protein_coding	cell division cycle 25C [Source:HGNC Symbol;Acc:1727]
654	ENSG00000006114	ENSG00000006114	0.026	0.9984	2.3749	chr17	SYNRG	protein_coding	synergin, gamma [Source:HGNC Symbol;Acc:557]
655	ENSG00000184916	ENSG00000184916	0.0261	0.9984	-2.0883	chr14	JAG2	protein_coding	jagged 2 [Source:HGNC Symbol;Acc:6189]
656	ENSG00000233565	ENSG00000233565	0.0263	0.9984	-3.2424	chr3	RP11-42D20.1	pseudogene
657	ENSG00000222750	ENSG00000222750	0.0263	0.9984	-3.1678	chr16	RNU4-46P	snRNA	RNA, U4 small nuclear 46, pseudogene [Source:HGNC Symbol;Acc:46982]
658	ENSG00000212588	ENSG00000212588	0.0264	0.9984	-2.7133	chr4	SNORA26	snoRNA	small nucleolar RNA, H/ACA box 26 [Source:HGNC Symbol;Acc:32616]
659	ENSG00000206621	ENSG00000206621	0.0264	0.9984	-2.6462	chr15	SNORD116-14	snoRNA	small nucleolar RNA, C/D box 116-14 [Source:HGNC Symbol;Acc:33080]
660	ENSG00000101307	ENSG00000101307	0.0265	0.9984	2.9145	chr20	SIRPB1	protein_coding	signal-regulatory protein beta 1 [Source:HGNC Symbol;Acc:15928]
661	ENSG00000209042	ENSG00000209042	0.0265	0.9984	-3.0811	chr20	SNORD12C	snoRNA	small nucleolar RNA, C/D box 12C [Source:HGNC Symbol;Acc:10105]
662	ENSG00000108826	ENSG00000108826	0.0265	0.9984	-3.6582	chr17	MRPL27	protein_coding	mitochondrial ribosomal protein L27 [Source:HGNC Symbol;Acc:14483]
663	ENSG00000249072	ENSG00000249072	0.0265	0.9984	1.5144	chr4	RP11-777B9.5	pseudogene
664	ENSG00000178449	ENSG00000178449	0.0265	0.9984	-3.5206	chr12	COX14	protein_coding	cytochrome c oxidase assembly homolog 14 (S. cerevisiae) [Source:HGNC Symbol;Acc:28216]
665	ENSG00000173674	ENSG00000173674	0.0267	0.9984	-3.301	chrX	EIF1AX	protein_coding	eukaryotic translation initiation factor 1A, X-linked [Source:HGNC Symbol;Acc:3250]
666	ENSG00000155085	ENSG00000155085	0.0268	0.9984	-2.9792	chr6	AK9	protein_coding	adenylate kinase 9 [Source:HGNC Symbol;Acc:33814]
667	ENSG00000198093	ENSG00000198093	0.0268	0.9984	-3.4634	chr19	ZNF649	protein_coding	zinc finger protein 649 [Source:HGNC Symbol;Acc:25741]
668	ENSG00000197448	ENSG00000197448	0.0268	0.9984	-3.0725	chr7	GSTK1	protein_coding	glutathione S-transferase kappa 1 [Source:HGNC Symbol;Acc:16906]
669	ENSG00000047410	ENSG00000047410	0.0268	0.9984	-2.5612	chr1	TPR	protein_coding	translocated promoter region, nuclear basket protein [Source:HGNC Symbol;Acc:12017]
670	ENSG00000126903	ENSG00000126903	0.0269	0.9984	-3.5144	chrX	SLC10A3	protein_coding	solute carrier family 10 (sodium/bile acid cotransporter family), member 3 [Source:HGNC Symbol;Acc:22979]
671	ENSG00000228703	ENSG00000228703	0.027	0.9984	-3.6579	chr1	RP5-1160K1.6	antisense
672	ENSG00000202441	ENSG00000202441	0.027	0.9984	1.4418	chr6	RNY4P10	misc_RNA	RNA, Ro-associated Y4 pseudogene 10 [Source:HGNC Symbol;Acc:34060]
673	ENSG00000163660	ENSG00000163660	0.0271	0.9984	1.4456	chr3	CCNL1	protein_coding	cyclin L1 [Source:HGNC Symbol;Acc:20569]
674	ENSG00000156504	ENSG00000156504	0.0271	0.9984	-3.2887	chrX	FAM122B	protein_coding	family with sequence similarity 122B [Source:HGNC Symbol;Acc:30490]
675	ENSG00000137331	ENSG00000137331	0.0271	0.9984	-3.5288	chr6	IER3	protein_coding	immediate early response 3 [Source:HGNC Symbol;Acc:5392]
676	ENSG00000201778	ENSG00000201778	0.0271	0.9984	1.4462	chr3	Y_RNA	misc_RNA	Y RNA [Source:RFAM;Acc:RF00019]
677	ENSG00000116514	ENSG00000116514	0.0272	0.9984	-3.517	chr1	RNF19B	protein_coding	ring finger protein 19B [Source:HGNC Symbol;Acc:26886]
678	ENSG00000201470	ENSG00000201470	0.0272	0.9984	1.4449	chr2	RNY4P7	misc_RNA	RNA, Ro-associated Y4 pseudogene 7 [Source:HGNC Symbol;Acc:34056]
679	ENSG00000210100	ENSG00000210100	0.0273	0.9984	1.1693	chrM	MT-TI	Mt_tRNA	mitochondrially encoded tRNA isoleucine [Source:HGNC Symbol;Acc:7488]
680	ENSG00000223247	ENSG00000223247	0.0275	0.9984	-2.005	chr3	U2	snRNA	U2 spliceosomal RNA [Source:RFAM;Acc:RF00004]
681	ENSG00000163867	ENSG00000163867	0.0275	0.9984	-2.8301	chr1	ZMYM6	protein_coding	zinc finger, MYM-type 6 [Source:HGNC Symbol;Acc:13050]
682	ENSG00000198538	ENSG00000198538	0.0275	0.9984	2.9136	chr19	ZNF28	protein_coding	zinc finger protein 28 [Source:HGNC Symbol;Acc:13073]
683	ENSG00000126353	ENSG00000126353	0.0275	0.9984	-3.0198	chr17	CCR7	protein_coding	chemokine (C-C motif) receptor 7 [Source:HGNC Symbol;Acc:1608]
684	ENSG00000078304	ENSG00000078304	0.0276	0.9984	-2.6646	chr14	PPP2R5C	protein_coding	protein phosphatase 2, regulatory subunit B', gamma [Source:HGNC Symbol;Acc:9311]
685	ENSG00000183496	ENSG00000183496	0.0276	0.9984	-2.8715	chr15	MEX3B	protein_coding	mex-3 homolog B (C. elegans) [Source:HGNC Symbol;Acc:25297]
686	ENSG00000167986	ENSG00000167986	0.0276	0.9984	-2.4661	chr11	DDB1	protein_coding	damage-specific DNA binding protein 1, 127kDa [Source:HGNC Symbol;Acc:2717]
687	ENSG00000267278	ENSG00000267278	0.0276	0.9984	-3.0153	chr17	MAP3K14-AS1	antisense	MAP3K14 antisense RNA 1 [Source:HGNC Symbol;Acc:44359]
688	ENSG00000180043	ENSG00000180043	0.0277	0.9984	-3.5105	chr19	FAM71E2	protein_coding	family with sequence similarity 71, member E2 [Source:HGNC Symbol;Acc:25278]
689	ENSG00000146938	ENSG00000146938	0.0277	0.9984	-3.3489	chrX	NLGN4X	protein_coding	neuroligin 4, X-linked [Source:HGNC Symbol;Acc:14287]
690	ENSG00000204256	ENSG00000204256	0.0277	0.9984	-1.9468	chr6	BRD2	protein_coding	bromodomain containing 2 [Source:HGNC Symbol;Acc:1103]
691	ENSG00000198089	ENSG00000198089	0.0277	0.9984	-2.5607	chr22	SFI1	protein_coding	Sfi1 homolog, spindle assembly associated (yeast) [Source:HGNC Symbol;Acc:29064]
692	ENSG00000213413	ENSG00000213413	0.0278	0.9984	-3.6174	chr7	PVRIG	protein_coding	poliovirus receptor related immunoglobulin domain containing [Source:HGNC Symbol;Acc:32190]
693	ENSG00000078399	ENSG00000078399	0.0278	0.9984	-2.9665	chr7	HOXA9	protein_coding	homeobox A9 [Source:HGNC Symbol;Acc:5109]
694	ENSG00000156261	ENSG00000156261	0.0279	0.9984	2.5841	chr21	CCT8	protein_coding	chaperonin containing TCP1, subunit 8 (theta) [Source:HGNC Symbol;Acc:1623]
695	ENSG00000207241	ENSG00000207241	0.028	0.9984	-2.8956	chr1	SNORD45A	snoRNA	small nucleolar RNA, C/D box 45A [Source:HGNC Symbol;Acc:10184]
696	ENSG00000145861	ENSG00000145861	0.028	0.9984	-3.3492	chr5	C1QTNF2	protein_coding	C1q and tumor necrosis factor related protein 2 [Source:HGNC Symbol;Acc:14325]
697	ENSG00000172375	ENSG00000172375	0.028	0.9984	-2.6242	chr11	C2CD2L	protein_coding	C2CD2-like [Source:HGNC Symbol;Acc:29000]
698	ENSG00000157240	ENSG00000157240	0.0281	0.9984	-2.2606	chr7	FZD1	protein_coding	frizzled family receptor 1 [Source:HGNC Symbol;Acc:4038]
699	ENSG00000101146	ENSG00000101146	0.0282	0.9984	-2.3286	chr20	RAE1	protein_coding	RAE1 RNA export 1 homolog (S. pombe) [Source:HGNC Symbol;Acc:9828]
700	ENSG00000248098	ENSG00000248098	0.0282	0.9984	-3.4963	chr19	BCKDHA	protein_coding	branched chain keto acid dehydrogenase E1, alpha polypeptide [Source:HGNC Symbol;Acc:986]
701	ENSG00000221540	ENSG00000221540	0.0282	0.9984	-3.0996	chr17	MIR1180	miRNA	microRNA 1180 [Source:HGNC Symbol;Acc:35261]
702	ENSG00000171603	ENSG00000171603	0.0282	0.9984	-2.3267	chr1	CLSTN1	protein_coding	calsyntenin 1 [Source:HGNC Symbol;Acc:17447]
703	ENSG00000165502	ENSG00000165502	0.0283	0.9984	-2.548	chr14	RPL36AL	protein_coding	ribosomal protein L36a-like [Source:HGNC Symbol;Acc:10346]
704	ENSG00000112893	ENSG00000112893	0.0283	0.9984	-2.3593	chr5	MAN2A1	protein_coding	mannosidase, alpha, class 2A, member 1 [Source:HGNC Symbol;Acc:6824]
705	ENSG00000123739	ENSG00000123739	0.0284	0.9984	2.8522	chr4	PLA2G12A	protein_coding	phospholipase A2, group XIIA [Source:HGNC Symbol;Acc:18554]
706	ENSG00000161618	ENSG00000161618	0.0285	0.9984	-2.5499	chr19	ALDH16A1	protein_coding	aldehyde dehydrogenase 16 family, member A1 [Source:HGNC Symbol;Acc:28114]
707	ENSG00000202252	ENSG00000202252	0.0286	0.9984	-2.5551	chr11	SNORD14C	snoRNA	small nucleolar RNA, C/D box 14C [Source:HGNC Symbol;Acc:30352]
708	ENSG00000264294	ENSG00000264294	0.0286	0.9984	-2.2195	chr1	SNORD55	snoRNA	small nucleolar RNA, C/D box 55 [Source:HGNC Symbol;Acc:10205]
709	ENSG00000143924	ENSG00000143924	0.0287	0.9984	-3.2408	chr2	EML4	protein_coding	echinoderm microtubule associated protein like 4 [Source:HGNC Symbol;Acc:1316]
710	ENSG00000233355	ENSG00000233355	0.0287	0.9984	-3.4894	chr1	CHRM3-AS2	processed_transcript	CHRM3 antisense RNA 2 [Source:HGNC Symbol;Acc:43725]
711	ENSG00000148411	ENSG00000148411	0.0288	0.9984	-2.1164	chr9	NACC2	protein_coding	NACC family member 2, BEN and BTB (POZ) domain containing [Source:HGNC Symbol;Acc:23846]
712	ENSG00000133858	ENSG00000133858	0.0289	0.9984	-2.9777	chr12	ZFC3H1	protein_coding	zinc finger, C3H1-type containing [Source:HGNC Symbol;Acc:28328]
713	ENSG00000263764	ENSG00000263764	0.0289	0.9984	-2.8221	chr22	SNORD43	snoRNA	small nucleolar RNA, C/D box 43 [Source:HGNC Symbol;Acc:10182]
714	ENSG00000131042	ENSG00000131042	0.029	0.9984	-3.0479	chr19	LILRB2	protein_coding	leukocyte immunoglobulin-like receptor, subfamily B (with TM and ITIM domains), member 2 [Source:HGNC Symbol;Acc:6606]
715	ENSG00000258465	ENSG00000258465	0.029	0.9984	3.3802	chr1	DCAF8	protein_coding	DDB1- and CUL4-associated factor 8 [Source:UniProtKB/TrEMBL;Acc:G3V3G9]
716	ENSG00000196562	ENSG00000196562	0.0291	0.9984	-3.0169	chr20	SULF2	protein_coding	sulfatase 2 [Source:HGNC Symbol;Acc:20392]
717	ENSG00000095787	ENSG00000095787	0.0291	0.9984	1.4718	chr10	WAC	protein_coding	WW domain containing adaptor with coiled-coil [Source:HGNC Symbol;Acc:17327]
718	ENSG00000201643	ENSG00000201643	0.0293	0.9984	-3.5941	chr7	SNORA14A	snoRNA	small nucleolar RNA, H/ACA box 14A [Source:HGNC Symbol;Acc:32602]
719	ENSG00000166246	ENSG00000166246	0.0293	0.9984	-3.3382	chr16	C16orf71	protein_coding	chromosome 16 open reading frame 71 [Source:HGNC Symbol;Acc:25081]
720	ENSG00000233328	ENSG00000233328	0.0294	0.9984	2.4567	chr1	PFN1P1	pseudogene	profilin 1 pseudogene 1 [Source:HGNC Symbol;Acc:42989]
721	ENSG00000167543	ENSG00000167543	0.0296	0.9984	-2.9342	chr17	TP53I13	protein_coding	tumor protein p53 inducible protein 13 [Source:HGNC Symbol;Acc:25102]
722	ENSG00000152404	ENSG00000152404	0.0297	0.9984	-3.4518	chr11	CWF19L2	protein_coding	CWF19-like 2, cell cycle control (S. pombe) [Source:HGNC Symbol;Acc:26508]
723	ENSG00000248684	ENSG00000248684	0.0297	0.9984	-3.5966	chr5	BIN2P2	pseudogene	bridging integrator 2 pseudogene 2 [Source:HGNC Symbol;Acc:43661]
724	ENSG00000117500	ENSG00000117500	0.0298	0.9984	-3.1428	chr1	TMED5	protein_coding	transmembrane emp24 protein transport domain containing 5 [Source:HGNC Symbol;Acc:24251]
725	ENSG00000163702	ENSG00000163702	0.0298	0.9984	-2.2883	chr3	IL17RC	protein_coding	interleukin 17 receptor C [Source:HGNC Symbol;Acc:18358]
726	ENSG00000165209	ENSG00000165209	0.0298	0.9984	-3.1243	chr9	STRBP	protein_coding	spermatid perinuclear RNA binding protein [Source:HGNC Symbol;Acc:16462]
727	ENSG00000196295	ENSG00000196295	0.0299	0.9984	-2.9852	chr7	AC005154.6	processed_transcript
728	ENSG00000264748	ENSG00000264748	0.0299	0.9984	-3.4431	chr5	AC025470.1	miRNA
729	ENSG00000153253	ENSG00000153253	0.0299	0.9984	-3.5915	chr2	SCN3A	protein_coding	sodium channel, voltage-gated, type III, alpha subunit [Source:HGNC Symbol;Acc:10590]
730	ENSG00000166889	ENSG00000166889	0.03	0.9984	-2.9477	chr11	PATL1	protein_coding	protein associated with topoisomerase II homolog 1 (yeast) [Source:HGNC Symbol;Acc:26721]
731	ENSG00000207137	ENSG00000207137	0.03	0.9984	-3.5831	chr15	SNORD116-13	snoRNA	small nucleolar RNA, C/D box 116-13 [Source:HGNC Symbol;Acc:33079]
732	ENSG00000198225	ENSG00000198225	0.0301	0.9984	2.7016	chr6	FKBP1C	protein_coding	FK506 binding protein 1C [Source:HGNC Symbol;Acc:21376]
733	ENSG00000164062	ENSG00000164062	0.0301	0.9984	-2.7256	chr3	APEH	protein_coding	N-acylaminoacyl-peptide hydrolase [Source:HGNC Symbol;Acc:586]
734	ENSG00000201860	ENSG00000201860	0.0301	0.9984	3.1451	chr3	Y_RNA	misc_RNA	Y RNA [Source:RFAM;Acc:RF00019]
735	ENSG00000202151	ENSG00000202151	0.0301	0.9984	1.9788	chr13	RNY4P28	misc_RNA	RNA, Ro-associated Y4 pseudogene 28 [Source:HGNC Symbol;Acc:42496]
736	ENSG00000136490	ENSG00000136490	0.0301	0.9984	3.0112	chr17	LIMD2	protein_coding	LIM domain containing 2 [Source:HGNC Symbol;Acc:28142]
737	ENSG00000115687	ENSG00000115687	0.0302	0.9984	-1.8829	chr2	PASK	protein_coding	PAS domain containing serine/threonine kinase [Source:HGNC Symbol;Acc:17270]
738	ENSG00000187642	ENSG00000187642	0.0302	0.9984	-3.4392	chr1	C1orf170	protein_coding	chromosome 1 open reading frame 170 [Source:HGNC Symbol;Acc:28208]
739	ENSG00000204103	ENSG00000204103	0.0303	0.9984	-2.1381	chr20	MAFB	protein_coding	v-maf musculoaponeurotic fibrosarcoma oncogene homolog B (avian) [Source:HGNC Symbol;Acc:6408]
740	ENSG00000221514	ENSG00000221514	0.0303	0.9984	-2.8564	chr16	SNORD111B	snoRNA	small nucleolar RNA, C/D box 111B [Source:HGNC Symbol;Acc:33579]
741	ENSG00000136436	ENSG00000136436	0.0303	0.9984	-2.7905	chr17	CALCOCO2	protein_coding	calcium binding and coiled-coil domain 2 [Source:HGNC Symbol;Acc:29912]
742	ENSG00000138297	ENSG00000138297	0.0304	0.9984	3.1465	chr10	TIMM23	protein_coding	translocase of inner mitochondrial membrane 23 homolog (yeast) [Source:HGNC Symbol;Acc:17312]
743	ENSG00000152520	ENSG00000152520	0.0305	0.9984	-2.3844	chr13	PAN3	protein_coding	PAN3 poly(A) specific ribonuclease subunit homolog (S. cerevisiae) [Source:HGNC Symbol;Acc:29991]
744	ENSG00000167178	ENSG00000167178	0.0305	0.9984	-2.4901	chr15	ISLR2	protein_coding	immunoglobulin superfamily containing leucine-rich repeat 2 [Source:HGNC Symbol;Acc:29286]
745	ENSG00000137103	ENSG00000137103	0.0306	0.9984	-3.4461	chr9	TMEM8B	protein_coding	transmembrane protein 8B [Source:HGNC Symbol;Acc:21427]
746	ENSG00000070961	ENSG00000070961	0.0306	0.9984	-3.0117	chr12	ATP2B1	protein_coding	ATPase, Ca++ transporting, plasma membrane 1 [Source:HGNC Symbol;Acc:814]
747	ENSG00000163281	ENSG00000163281	0.0306	0.9984	-3.2571	chr4	GNPDA2	protein_coding	glucosamine-6-phosphate deaminase 2 [Source:HGNC Symbol;Acc:21526]
748	ENSG00000022840	ENSG00000022840	0.0306	0.9984	-2.4741	chr12	RNF10	protein_coding	ring finger protein 10 [Source:HGNC Symbol;Acc:10055]
749	ENSG00000231852	ENSG00000231852	0.0307	0.9984	-3.0164	chr6	CYP21A2	protein_coding	cytochrome P450, family 21, subfamily A, polypeptide 2 [Source:HGNC Symbol;Acc:2600]
750	ENSG00000133321	ENSG00000133321	0.0307	0.9984	-3.5783	chr11	RARRES3	protein_coding	retinoic acid receptor responder (tazarotene induced) 3 [Source:HGNC Symbol;Acc:9869]
751	ENSG00000152766	ENSG00000152766	0.0307	0.9984	-3.5809	chr10	ANKRD22	protein_coding	ankyrin repeat domain 22 [Source:HGNC Symbol;Acc:28321]
752	ENSG00000177606	ENSG00000177606	0.0308	0.9984	-2.6876	chr1	JUN	protein_coding	jun proto-oncogene [Source:HGNC Symbol;Acc:6204]
753	ENSG00000100219	ENSG00000100219	0.0309	0.9984	-2.9178	chr22	XBP1	protein_coding	X-box binding protein 1 [Source:HGNC Symbol;Acc:12801]
754	ENSG00000256045	ENSG00000256045	0.0309	0.9984	1.3721	chrX	MTRNR2L10	protein_coding	MT-RNR2-like 10 [Source:HGNC Symbol;Acc:37167]
755	ENSG00000169083	ENSG00000169083	0.0309	0.9984	-2.3837	chrX	AR	protein_coding	androgen receptor [Source:HGNC Symbol;Acc:644]
756	ENSG00000222985	ENSG00000222985	0.031	0.9984	-2.4516	chr14	U2	snRNA	U2 spliceosomal RNA [Source:RFAM;Acc:RF00004]
757	ENSG00000228501	ENSG00000228501	0.031	0.9984	3.4109	chr13	RPL15P18	pseudogene	ribosomal protein L15 pseudogene 18 [Source:HGNC Symbol;Acc:36515]
758	ENSG00000206611	ENSG00000206611	0.0311	0.9984	-2.5999	chr9	SNORD24	snoRNA	small nucleolar RNA, C/D box 24 [Source:HGNC Symbol;Acc:10146]
759	ENSG00000183773	ENSG00000183773	0.0313	0.9984	2.5452	chr22	AIFM3	protein_coding	apoptosis-inducing factor, mitochondrion-associated, 3 [Source:HGNC Symbol;Acc:26398]
760	ENSG00000119285	ENSG00000119285	0.0313	0.9984	-2.8668	chr1	HEATR1	protein_coding	HEAT repeat containing 1 [Source:HGNC Symbol;Acc:25517]
761	ENSG00000171714	ENSG00000171714	0.0315	0.9984	-3.3943	chr11	ANO5	protein_coding	anoctamin 5 [Source:HGNC Symbol;Acc:27337]
762	ENSG00000129451	ENSG00000129451	0.0315	0.9984	-3.4394	chr19	KLK10	protein_coding	kallikrein-related peptidase 10 [Source:HGNC Symbol;Acc:6358]
763	ENSG00000131355	ENSG00000131355	0.0316	0.9984	-3.4289	chr19	EMR3	protein_coding	egf-like module containing, mucin-like, hormone receptor-like 3 [Source:HGNC Symbol;Acc:23647]
764	ENSG00000188672	ENSG00000188672	0.0316	0.9984	-3.2352	chr1	RHCE	protein_coding	Rh blood group, CcEe antigens [Source:HGNC Symbol;Acc:10008]
765	ENSG00000011454	ENSG00000011454	0.0316	0.9984	2.6929	chr9	RABGAP1	protein_coding	RAB GTPase activating protein 1 [Source:HGNC Symbol;Acc:17155]
766	ENSG00000225475	ENSG00000225475	0.0316	0.9984	-3.5361	chr1	RP11-377K22.2	pseudogene
767	ENSG00000150316	ENSG00000150316	0.0317	0.9984	3.3272	chr11	CWC15	processed_transcript	CWC15 spliceosome-associated protein homolog (S. cerevisiae) [Source:HGNC Symbol;Acc:26939]
768	ENSG00000084234	ENSG00000084234	0.0317	0.9984	2.416	chr11	APLP2	protein_coding	amyloid beta (A4) precursor-like protein 2 [Source:HGNC Symbol;Acc:598]
769	ENSG00000160271	ENSG00000160271	0.0317	0.9984	-2.753	chr9	RALGDS	protein_coding	ral guanine nucleotide dissociation stimulator [Source:HGNC Symbol;Acc:9842]
770	ENSG00000142556	ENSG00000142556	0.0318	0.9984	-3.5618	chr19	ZNF614	protein_coding	zinc finger protein 614 [Source:HGNC Symbol;Acc:24722]
771	ENSG00000255730	ENSG00000255730	0.0318	0.9984	-3.4169	chr19	BCKDHA	protein_coding	2-oxoisovalerate dehydrogenase subunit alpha, mitochondrial; Uncharacterized protein [Source:UniProtKB/TrEMBL;Acc:F5H5P2]
772	ENSG00000232472	ENSG00000232472	0.0318	0.9984	-2.7912	chrX	EEF1B2P3	pseudogene	eukaryotic translation elongation factor 1 beta 2 pseudogene 3 [Source:HGNC Symbol;Acc:3210]
773	ENSG00000176915	ENSG00000176915	0.0319	0.9984	-2.7137	chr12	ANKLE2	protein_coding	ankyrin repeat and LEM domain containing 2 [Source:HGNC Symbol;Acc:29101]
774	ENSG00000105755	ENSG00000105755	0.0319	0.9984	2.77	chr19	ETHE1	protein_coding	ethylmalonic encephalopathy 1 [Source:HGNC Symbol;Acc:23287]
775	ENSG00000200530	ENSG00000200530	0.0319	0.9984	-2.1979	chr19	SNORD35B	snoRNA	small nucleolar RNA, C/D box 35B [Source:HGNC Symbol;Acc:17365]
776	ENSG00000136305	ENSG00000136305	0.0319	0.9984	3.3635	chr14	CIDEB	protein_coding	cell death-inducing DFFA-like effector b [Source:HGNC Symbol;Acc:1977]
777	ENSG00000263914	ENSG00000263914	0.032	0.9984	-3.4135	chr17	RP11-846F4.5	pseudogene
778	ENSG00000234106	ENSG00000234106	0.032	0.9984	-3.5746	chr11	RP11-288E14.2	pseudogene
779	ENSG00000200954	ENSG00000200954	0.032	0.9984	-2.1063	chr1	SNORD74	snoRNA	small nucleolar RNA, C/D box 74 [Source:HGNC Symbol;Acc:32734]
780	ENSG00000174705	ENSG00000174705	0.032	0.9984	-3.1289	chr5	SH3PXD2B	protein_coding	SH3 and PX domains 2B [Source:HGNC Symbol;Acc:29242]
781	ENSG00000183337	ENSG00000183337	0.032	0.9984	2.5442	chrX	BCOR	protein_coding	BCL6 corepressor [Source:HGNC Symbol;Acc:20893]
782	ENSG00000198189	ENSG00000198189	0.032	0.9984	-3.4278	chr4	HSD17B11	protein_coding	hydroxysteroid (17-beta) dehydrogenase 11 [Source:HGNC Symbol;Acc:22960]
783	ENSG00000156599	ENSG00000156599	0.0321	0.9984	3.03	chr11	ZDHHC5	protein_coding	zinc finger, DHHC-type containing 5 [Source:HGNC Symbol;Acc:18472]
784	ENSG00000155755	ENSG00000155755	0.0321	0.9984	-2.6042	chr2	TMEM237	protein_coding	transmembrane protein 237 [Source:HGNC Symbol;Acc:14432]
785	ENSG00000252147	ENSG00000252147	0.0321	0.9984	1.8674	chrX	Y_RNA	misc_RNA	Y RNA [Source:RFAM;Acc:RF00019]
786	ENSG00000146282	ENSG00000146282	0.0323	0.9984	-3.5315	chr6	RARS2	protein_coding	arginyl-tRNA synthetase 2, mitochondrial [Source:HGNC Symbol;Acc:21406]
787	ENSG00000160446	ENSG00000160446	0.0323	0.9984	-3.4308	chr9	ZDHHC12	protein_coding	zinc finger, DHHC-type containing 12 [Source:HGNC Symbol;Acc:19159]
788	ENSG00000230126	ENSG00000230126	0.0324	0.9984	-2.2139	chr3	FGF12-AS2	antisense	FGF12 antisense RNA 2 [Source:HGNC Symbol;Acc:40235]
789	ENSG00000186765	ENSG00000186765	0.0324	0.9984	-1.9386	chr17	FSCN2	protein_coding	fascin homolog 2, actin-bundling protein, retinal (Strongylocentrotus purpuratus) [Source:HGNC Symbol;Acc:3960]
790	ENSG00000123066	ENSG00000123066	0.0324	0.9984	1.9528	chr12	MED13L	protein_coding	mediator complex subunit 13-like [Source:HGNC Symbol;Acc:22962]
791	ENSG00000215298	ENSG00000215298	0.0325	0.9984	-3.54	chr8	FP15737	protein_coding
792	ENSG00000141543	ENSG00000141543	0.0325	0.9984	-2.9256	chr17	EIF4A3	protein_coding	eukaryotic translation initiation factor 4A3 [Source:HGNC Symbol;Acc:18683]
793	ENSG00000243302	ENSG00000243302	0.0326	0.9984	-3.055	chr7	RP11-274B21.2	pseudogene
794	ENSG00000203867	ENSG00000203867	0.0326	0.9984	-3.0896	chr10	RBM20	protein_coding	RNA binding motif protein 20 [Source:HGNC Symbol;Acc:27424]
795	ENSG00000151151	ENSG00000151151	0.0326	0.9984	-3.0537	chr10	IPMK	protein_coding	inositol polyphosphate multikinase [Source:HGNC Symbol;Acc:20739]
796	ENSG00000185504	ENSG00000185504	0.0326	0.9984	-2.0337	chr17	C17orf70	protein_coding	chromosome 17 open reading frame 70 [Source:HGNC Symbol;Acc:26171]
797	ENSG00000163618	ENSG00000163618	0.0327	0.9984	-2.8611	chr3	CADPS	protein_coding	Ca++-dependent secretion activator [Source:HGNC Symbol;Acc:1426]
798	ENSG00000134184	ENSG00000134184	0.0328	0.9984	3.367	chr1	GSTM1	protein_coding	glutathione S-transferase mu 1 [Source:HGNC Symbol;Acc:4632]
799	ENSG00000238531	ENSG00000238531	0.0328	0.9984	-2.512	chr19	SNORD105B	snoRNA	small nucleolar RNA, C/D box 105B [Source:HGNC Symbol;Acc:33572]
800	ENSG00000162004	ENSG00000162004	0.0328	0.9984	-2.8641	chr16	CCDC78	protein_coding	coiled-coil domain containing 78 [Source:HGNC Symbol;Acc:14153]
801	ENSG00000250305	ENSG00000250305	0.0329	0.9984	-2.7074	chr8	KIAA1456	protein_coding	KIAA1456 [Source:HGNC Symbol;Acc:26725]
802	ENSG00000166405	ENSG00000166405	0.0329	0.9984	-3.1727	chr11	RIC3	protein_coding	resistance to inhibitors of cholinesterase 3 homolog (C. elegans) [Source:HGNC Symbol;Acc:30338]
803	ENSG00000133243	ENSG00000133243	0.0329	0.9984	2.5522	chr19	BTBD2	protein_coding	BTB (POZ) domain containing 2 [Source:HGNC Symbol;Acc:15504]
804	ENSG00000153071	ENSG00000153071	0.0329	0.9984	2.0582	chr5	DAB2	protein_coding	Dab, mitogen-responsive phosphoprotein, homolog 2 (Drosophila) [Source:HGNC Symbol;Acc:2662]
805	ENSG00000140598	ENSG00000140598	0.0329	0.9984	-3.1018	chr15	EFTUD1	protein_coding	elongation factor Tu GTP binding domain containing 1 [Source:HGNC Symbol;Acc:25789]
806	ENSG00000133619	ENSG00000133619	0.0329	0.9984	-3.3937	chr7	KRBA1	protein_coding	KRAB-A domain containing 1 [Source:HGNC Symbol;Acc:22228]
807	ENSG00000167984	ENSG00000167984	0.033	0.9984	-2.4368	chr16	NLRC3	polymorphic_pseudogene	NLR family, CARD domain containing 3 [Source:HGNC Symbol;Acc:29889]
808	ENSG00000130706	ENSG00000130706	0.033	0.9984	-2.7258	chr20	ADRM1	protein_coding	adhesion regulating molecule 1 [Source:HGNC Symbol;Acc:15759]
809	ENSG00000201644	ENSG00000201644	0.033	0.9984	1.513	chr4	Y_RNA	misc_RNA	Y RNA [Source:RFAM;Acc:RF00019]
810	ENSG00000005486	ENSG00000005486	0.0331	0.9984	-3.3964	chr7	RHBDD2	protein_coding	rhomboid domain containing 2 [Source:HGNC Symbol;Acc:23082]
811	ENSG00000206625	ENSG00000206625	0.0331	0.9984	-3.522	chr15	RNU6-1	snRNA	RNA, U6 small nuclear 1 [Source:HGNC Symbol;Acc:10227]
812	ENSG00000252542	ENSG00000252542	0.0331	0.9984	-2.9715	chr9	SNORD36C	snoRNA	small nucleolar RNA, C/D box 36C [Source:HGNC Symbol;Acc:10165]
813	ENSG00000179088	ENSG00000179088	0.0331	0.9984	-2.2986	chr12	C12orf42	protein_coding	chromosome 12 open reading frame 42 [Source:HGNC Symbol;Acc:24729]
814	ENSG00000112837	ENSG00000112837	0.0331	0.9984	-3.2297	chr6	TBX18	protein_coding	T-box 18 [Source:HGNC Symbol;Acc:11595]
815	ENSG00000034063	ENSG00000034063	0.0333	0.9984	-2.1295	chr19	UHRF1	processed_transcript	ubiquitin-like with PHD and ring finger domains 1 [Source:HGNC Symbol;Acc:12556]
816	ENSG00000257315	ENSG00000257315	0.0333	0.9984	-3.2394	chr1	ZBED6	protein_coding	zinc finger, BED-type containing 6 [Source:HGNC Symbol;Acc:33273]
817	ENSG00000224858	ENSG00000224858	0.0334	0.9984	-2.4713	chr3	RPL29P11	pseudogene	ribosomal protein L29 pseudogene 11 [Source:HGNC Symbol;Acc:36905]
818	ENSG00000161999	ENSG00000161999	0.0335	0.9984	2.6567	chr16	JMJD8	protein_coding	jumonji domain containing 8 [Source:HGNC Symbol;Acc:14148]
819	ENSG00000188895	ENSG00000188895	0.0335	0.9984	-2.3265	chr17	MSL1	protein_coding	male-specific lethal 1 homolog (Drosophila) [Source:HGNC Symbol;Acc:27905]
820	ENSG00000136286	ENSG00000136286	0.0337	0.9984	-2.4627	chr7	MYO1G	protein_coding	myosin IG [Source:HGNC Symbol;Acc:13880]
821	ENSG00000161813	ENSG00000161813	0.0337	0.9984	2.8952	chr12	LARP4	protein_coding	La ribonucleoprotein domain family, member 4 [Source:HGNC Symbol;Acc:24320]
822	ENSG00000265118	ENSG00000265118	0.0337	0.9984	-2.5375	chr17	CTD-2370N5.3	protein_coding
823	ENSG00000106771	ENSG00000106771	0.0338	0.9984	-2.7759	chr9	TMEM245	protein_coding	transmembrane protein 245 [Source:HGNC Symbol;Acc:1363]
824	ENSG00000188211	ENSG00000188211	0.0338	0.9984	-3.3902	chr11	NCR3LG1	protein_coding	natural killer cell cytotoxicity receptor 3 ligand 1 [Source:HGNC Symbol;Acc:42400]
825	ENSG00000200879	ENSG00000200879	0.0339	0.9984	-2.9447	chr11	SNORD14E	snoRNA	small nucleolar RNA, C/D box 14E [Source:HGNC Symbol;Acc:30354]
826	ENSG00000206805	ENSG00000206805	0.0339	0.9984	1.3153	chr17	Y_RNA	misc_RNA	Y RNA [Source:RFAM;Acc:RF00019]
827	ENSG00000074855	ENSG00000074855	0.0339	0.9984	-2.2392	chr19	ANO8	protein_coding	anoctamin 8 [Source:HGNC Symbol;Acc:29329]
828	ENSG00000138600	ENSG00000138600	0.034	0.9984	-3.2045	chr15	SPPL2A	protein_coding	signal peptide peptidase like 2A [Source:HGNC Symbol;Acc:30227]
829	ENSG00000014824	ENSG00000014824	0.0341	0.9984	-3.2441	chr4	SLC30A9	protein_coding	solute carrier family 30 (zinc transporter), member 9 [Source:HGNC Symbol;Acc:1329]
830	ENSG00000207500	ENSG00000207500	0.0341	0.9984	-2.1675	chr13	SNORD102	snoRNA	small nucleolar RNA, C/D box 102 [Source:HGNC Symbol;Acc:10099]
831	ENSG00000267449	ENSG00000267449	0.0342	0.9984	-3.3781	chr17	RP11-264B14.2	antisense
832	ENSG00000115956	ENSG00000115956	0.0343	0.9984	-2.2141	chr2	PLEK	protein_coding	pleckstrin [Source:HGNC Symbol;Acc:9070]
833	ENSG00000112576	ENSG00000112576	0.0344	0.9984	-2.1622	chr6	CCND3	protein_coding	cyclin D3 [Source:HGNC Symbol;Acc:1585]
834	ENSG00000139684	ENSG00000139684	0.0345	0.9984	-3.5129	chr13	ESD	protein_coding	esterase D [Source:HGNC Symbol;Acc:3465]
835	ENSG00000139531	ENSG00000139531	0.0345	0.9984	-3.3378	chr12	SUOX	protein_coding	sulfite oxidase [Source:HGNC Symbol;Acc:11460]
836	ENSG00000184613	ENSG00000184613	0.0345	0.9984	-2.8763	chr12	NELL2	protein_coding	NEL-like 2 (chicken) [Source:HGNC Symbol;Acc:7751]
837	ENSG00000182158	ENSG00000182158	0.0346	0.9984	2.3342	chr7	CREB3L2	protein_coding	cAMP responsive element binding protein 3-like 2 [Source:HGNC Symbol;Acc:23720]
838	ENSG00000252594	ENSG00000252594	0.0347	0.9984	2.2341	chr8	U6	snRNA	U6 spliceosomal RNA [Source:RFAM;Acc:RF00026]
839	ENSG00000182572	ENSG00000182572	0.0347	0.9984	-2.9739	chr6	HIST1H3I	protein_coding	histone cluster 1, H3i [Source:HGNC Symbol;Acc:4771]
840	ENSG00000125462	ENSG00000125462	0.0347	0.9984	-2.9169	chr1	C1orf61	protein_coding	chromosome 1 open reading frame 61 [Source:HGNC Symbol;Acc:30780]
841	ENSG00000070371	ENSG00000070371	0.0348	0.9984	2.7336	chr22	CLTCL1	protein_coding	clathrin, heavy chain-like 1 [Source:HGNC Symbol;Acc:2093]
842	ENSG00000039319	ENSG00000039319	0.0348	0.9984	-2.1325	chr5	ZFYVE16	protein_coding	zinc finger, FYVE domain containing 16 [Source:HGNC Symbol;Acc:20756]
843	ENSG00000229018	ENSG00000229018	0.0348	0.9984	-3.0547	chr7	RP11-313P13.3	pseudogene
844	ENSG00000166887	ENSG00000166887	0.0348	0.9984	-2.5772	chr15	VPS39	protein_coding	vacuolar protein sorting 39 homolog (S. cerevisiae) [Source:HGNC Symbol;Acc:20593]
845	ENSG00000178026	ENSG00000178026	0.0349	0.9984	-2.2918	chr22	FAM211B	protein_coding	family with sequence similarity 211, member B [Source:HGNC Symbol;Acc:33155]
846	ENSG00000164916	ENSG00000164916	0.035	0.9984	-2.6368	chr7	FOXK1	protein_coding	forkhead box K1 [Source:HGNC Symbol;Acc:23480]
847	ENSG00000221988	ENSG00000221988	0.035	0.9984	-2.83	chr6	PPT2	protein_coding	palmitoyl-protein thioesterase 2 [Source:HGNC Symbol;Acc:9326]
848	ENSG00000261226	ENSG00000261226	0.035	0.9984	-3.362	chr16	RP11-830F9.7	sense_intronic
849	ENSG00000253304	ENSG00000253304	0.0351	0.9984	-2.733	chr1	TMEM200B	protein_coding	transmembrane protein 200B [Source:HGNC Symbol;Acc:33785]
850	ENSG00000185168	ENSG00000185168	0.0351	0.9984	-2.9561	chr17	LINC00482	lincRNA	long intergenic non-protein coding RNA 482 [Source:HGNC Symbol;Acc:26816]
851	ENSG00000076321	ENSG00000076321	0.0351	0.9984	3.1436	chr1	KLHL20	protein_coding	kelch-like family member 20 [Source:HGNC Symbol;Acc:25056]
852	ENSG00000198406	ENSG00000198406	0.0351	0.9984	-3.3553	chr3	BZW1P2	pseudogene	basic leucine zipper and W2 domains 1 pseudogene 2 [Source:HGNC Symbol;Acc:33954]
853	ENSG00000189283	ENSG00000189283	0.0352	0.9984	-2.622	chr3	FHIT	protein_coding	fragile histidine triad [Source:HGNC Symbol;Acc:3701]
854	ENSG00000204003	ENSG00000204003	0.0352	0.9984	-3.1911	chr9	LCN6	protein_coding	Uncharacterized protein [Source:UniProtKB/TrEMBL;Acc:H7C1C5]
855	ENSG00000042088	ENSG00000042088	0.0352	0.9984	-2.75	chr14	TDP1	protein_coding	tyrosyl-DNA phosphodiesterase 1 [Source:HGNC Symbol;Acc:18884]
856	ENSG00000170537	ENSG00000170537	0.0353	0.9984	-3.2229	chr16	TMC7	protein_coding	transmembrane channel-like 7 [Source:HGNC Symbol;Acc:23000]
857	ENSG00000166398	ENSG00000166398	0.0353	0.9984	-3.3291	chr19	KIAA0355	protein_coding	KIAA0355 [Source:HGNC Symbol;Acc:29016]
858	ENSG00000188817	ENSG00000188817	0.0353	0.9984	-3.1631	chr3	SNTN	protein_coding	sentan, cilia apical structure protein [Source:HGNC Symbol;Acc:33706]
859	ENSG00000185418	ENSG00000185418	0.0355	0.9984	-2.8536	chr15	TARSL2	protein_coding	threonyl-tRNA synthetase-like 2 [Source:HGNC Symbol;Acc:24728]
860	ENSG00000141699	ENSG00000141699	0.0355	0.9984	-2.6077	chr17	FAM134C	protein_coding	family with sequence similarity 134, member C [Source:HGNC Symbol;Acc:27258]
861	ENSG00000139514	ENSG00000139514	0.0356	0.9984	-2.5521	chr13	SLC7A1	protein_coding	solute carrier family 7 (cationic amino acid transporter, y+ system), member 1 [Source:HGNC Symbol;Acc:11057]
862	ENSG00000245498	ENSG00000245498	0.0357	0.9984	-2.4819	chr11	RP11-677M14.7	antisense
863	ENSG00000167747	ENSG00000167747	0.0358	0.9984	-1.8224	chr19	C19orf48	protein_coding	chromosome 19 open reading frame 48 [Source:HGNC Symbol;Acc:29667]
864	ENSG00000166689	ENSG00000166689	0.0358	0.9984	-2.6121	chr11	PLEKHA7	protein_coding	pleckstrin homology domain containing, family A member 7 [Source:HGNC Symbol;Acc:27049]
865	ENSG00000149292	ENSG00000149292	0.0358	0.9984	-3.0821	chr11	TTC12	protein_coding	tetratricopeptide repeat domain 12 [Source:HGNC Symbol;Acc:23700]
866	ENSG00000139112	ENSG00000139112	0.0359	0.9984	-2.7815	chr12	GABARAPL1	protein_coding	GABA(A) receptor-associated protein like 1 [Source:HGNC Symbol;Acc:4068]
867	ENSG00000070718	ENSG00000070718	0.0359	0.9984	-2.6797	chr8	AP3M2	protein_coding	adaptor-related protein complex 3, mu 2 subunit [Source:HGNC Symbol;Acc:570]
868	ENSG00000185825	ENSG00000185825	0.0359	0.9984	3.0301	chrX	BCAP31	protein_coding	B-cell receptor-associated protein 31 [Source:HGNC Symbol;Acc:16695]
869	ENSG00000174738	ENSG00000174738	0.0359	0.9984	-2.4106	chr3	NR1D2	protein_coding	nuclear receptor subfamily 1, group D, member 2 [Source:HGNC Symbol;Acc:7963]
870	ENSG00000206653	ENSG00000206653	0.036	0.9984	-2.8683	chr11	SNORD29	snoRNA	small nucleolar RNA, C/D box 29 [Source:HGNC Symbol;Acc:10151]
871	ENSG00000149328	ENSG00000149328	0.036	0.9984	-2.9553	chr11	GLB1L2	protein_coding	galactosidase, beta 1-like 2 [Source:HGNC Symbol;Acc:25129]
872	ENSG00000125686	ENSG00000125686	0.036	0.9984	-2.7024	chr17	MED1	protein_coding	mediator complex subunit 1 [Source:HGNC Symbol;Acc:9234]
873	ENSG00000252056	ENSG00000252056	0.0361	0.9984	-3.472	chr1	RNU5E-2P	snRNA	RNA, U5E small nuclear 2, pseudogene [Source:HGNC Symbol;Acc:42511]
874	ENSG00000168282	ENSG00000168282	0.0362	0.9984	-3.3121	chr14	MGAT2	protein_coding	mannosyl (alpha-1,6-)-glycoprotein beta-1,2-N-acetylglucosaminyltransferase [Source:HGNC Symbol;Acc:7045]
875	ENSG00000245970	ENSG00000245970	0.0363	0.9984	-2.2303	chr8	KB-1208A12.3	antisense
876	ENSG00000164691	ENSG00000164691	0.0364	0.9984	-2.3997	chr6	TAGAP	protein_coding	T-cell activation RhoGTPase activating protein [Source:HGNC Symbol;Acc:15669]
877	ENSG00000175166	ENSG00000175166	0.0364	0.9984	-2.4122	chr3	PSMD2	protein_coding	proteasome (prosome, macropain) 26S subunit, non-ATPase, 2 [Source:HGNC Symbol;Acc:9559]
878	ENSG00000153066	ENSG00000153066	0.0364	0.9984	-2.9474	chr16	TXNDC11	protein_coding	thioredoxin domain containing 11 [Source:HGNC Symbol;Acc:28030]
879	ENSG00000170037	ENSG00000170037	0.0365	0.9984	2.7338	chr17	CNTROB	protein_coding	centrobin, centrosomal BRCA2 interacting protein [Source:HGNC Symbol;Acc:29616]
880	ENSG00000115459	ENSG00000115459	0.0365	0.9984	-2.2695	chr2	ELMOD3	protein_coding	ELMO/CED-12 domain containing 3 [Source:HGNC Symbol;Acc:26158]
881	ENSG00000139800	ENSG00000139800	0.0366	0.9984	-2.9122	chr13	ZIC5	protein_coding	Zic family member 5 [Source:HGNC Symbol;Acc:20322]
882	ENSG00000181090	ENSG00000181090	0.0366	0.9984	-2.0623	chr9	EHMT1	protein_coding	euchromatic histone-lysine N-methyltransferase 1 [Source:HGNC Symbol;Acc:24650]
883	ENSG00000011405	ENSG00000011405	0.0366	0.9984	-2.9047	chr11	PIK3C2A	protein_coding	phosphatidylinositol-4-phosphate 3-kinase, catalytic subunit type 2 alpha [Source:HGNC Symbol;Acc:8971]
884	ENSG00000026652	ENSG00000026652	0.0366	0.9984	-3.0041	chr6	AGPAT4	protein_coding	1-acylglycerol-3-phosphate O-acyltransferase 4 [Source:HGNC Symbol;Acc:20885]
885	ENSG00000248710	ENSG00000248710	0.0367	0.9984	-2.8025	chr3	TRIM59	protein_coding	Uncharacterized protein [Source:UniProtKB/TrEMBL;Acc:H3BRJ5]
886	ENSG00000228057	ENSG00000228057	0.0369	0.9984	-3.4569	chr1	SEC63P1	pseudogene	SEC63 homolog (S. cerevisiae) pseudogene 1 [Source:HGNC Symbol;Acc:41953]
887	ENSG00000138640	ENSG00000138640	0.0369	0.9984	-2.2525	chr4	FAM13A	protein_coding	family with sequence similarity 13, member A [Source:HGNC Symbol;Acc:19367]
888	ENSG00000144224	ENSG00000144224	0.037	0.9984	-2.9171	chr2	UBXN4	protein_coding	UBX domain protein 4 [Source:HGNC Symbol;Acc:14860]
889	ENSG00000180233	ENSG00000180233	0.037	0.9984	-2.9931	chr7	ZNRF2	protein_coding	zinc and ring finger 2 [Source:HGNC Symbol;Acc:22316]
890	ENSG00000197728	ENSG00000197728	0.0371	0.9984	-1.689	chr12	RPS26	protein_coding	ribosomal protein S26 [Source:HGNC Symbol;Acc:10414]
891	ENSG00000186174	ENSG00000186174	0.0372	0.9984	-2.6081	chr11	BCL9L	protein_coding	B-cell CLL/lymphoma 9-like [Source:HGNC Symbol;Acc:23688]
892	ENSG00000204472	ENSG00000204472	0.0373	0.9984	-2.9608	chr6	AIF1	protein_coding	allograft inflammatory factor 1 [Source:HGNC Symbol;Acc:352]
893	ENSG00000134326	ENSG00000134326	0.0373	0.9984	-2.585	chr2	CMPK2	protein_coding	cytidine monophosphate (UMP-CMP) kinase 2, mitochondrial [Source:HGNC Symbol;Acc:27015]
894	ENSG00000174628	ENSG00000174628	0.0374	0.9984	-3.3118	chr16	IQCK	protein_coding	IQ motif containing K [Source:HGNC Symbol;Acc:28556]
895	ENSG00000183628	ENSG00000183628	0.0374	0.9984	-3.3351	chr22	DGCR6	protein_coding	DiGeorge syndrome critical region gene 6 [Source:HGNC Symbol;Acc:2846]
896	ENSG00000113296	ENSG00000113296	0.0376	0.9984	-3.1524	chr5	THBS4	protein_coding	thrombospondin 4 [Source:HGNC Symbol;Acc:11788]
897	ENSG00000271122	ENSG00000271122	0.0376	0.9984	-3.4421	chr7	RP11-379H18.1	antisense
898	ENSG00000142347	ENSG00000142347	0.0377	0.9984	-2.3591	chr19	MYO1F	protein_coding	myosin IF [Source:HGNC Symbol;Acc:7600]
899	ENSG00000189050	ENSG00000189050	0.0377	0.9984	-3.4377	chr17	RNFT1	protein_coding	ring finger protein, transmembrane 1 [Source:HGNC Symbol;Acc:30206]
900	ENSG00000113971	ENSG00000113971	0.0377	0.9984	-2.1099	chr3	NPHP3	protein_coding	nephronophthisis 3 (adolescent) [Source:HGNC Symbol;Acc:7907]
901	ENSG00000236438	ENSG00000236438	0.0377	0.9984	-3.4435	chr3	FAM157A	lincRNA	family with sequence similarity 157, member A [Source:HGNC Symbol;Acc:34079]
902	ENSG00000167191	ENSG00000167191	0.0377	0.9984	-2.8097	chr16	GPRC5B	protein_coding	G protein-coupled receptor, family C, group 5, member B [Source:HGNC Symbol;Acc:13308]
903	ENSG00000201774	ENSG00000201774	0.0377	0.9984	2.2195	chr7	Y_RNA	misc_RNA	Y RNA [Source:RFAM;Acc:RF00019]
904	ENSG00000198551	ENSG00000198551	0.0377	0.9984	2.7786	chr19	ZNF627	protein_coding	zinc finger protein 627 [Source:HGNC Symbol;Acc:30570]
905	ENSG00000264618	ENSG00000264618	0.0378	0.9984	-1.9056	chrX	RN7SL732P	misc_RNA	RNA, 7SL, cytoplasmic 732, pseudogene [Source:HGNC Symbol;Acc:46748]
906	ENSG00000130204	ENSG00000130204	0.0379	0.9984	-2.7758	chr19	TOMM40	protein_coding	translocase of outer mitochondrial membrane 40 homolog (yeast) [Source:HGNC Symbol;Acc:18001]
907	ENSG00000144426	ENSG00000144426	0.038	0.9984	1.9131	chr2	NBEAL1	protein_coding	neurobeachin-like 1 [Source:HGNC Symbol;Acc:20681]
908	ENSG00000107938	ENSG00000107938	0.0381	0.9984	-2.4836	chr10	C10orf137	protein_coding	chromosome 10 open reading frame 137 [Source:HGNC Symbol;Acc:24640]
909	ENSG00000177030	ENSG00000177030	0.0381	0.9984	2.8748	chr11	DEAF1	protein_coding	DEAF1 transcription factor [Source:HGNC Symbol;Acc:14677]
910	ENSG00000143786	ENSG00000143786	0.0381	0.9984	-2.8478	chr1	CNIH3	protein_coding	cornichon homolog 3 (Drosophila) [Source:HGNC Symbol;Acc:26802]
911	ENSG00000165269	ENSG00000165269	0.0381	0.9984	-3.283	chr9	AQP7	protein_coding	aquaporin 7 [Source:HGNC Symbol;Acc:640]
912	ENSG00000188157	ENSG00000188157	0.0381	0.9984	-1.7588	chr1	AGRN	protein_coding	agrin [Source:HGNC Symbol;Acc:329]
913	ENSG00000137161	ENSG00000137161	0.0382	0.9984	-2.66	chr6	CNPY3	protein_coding	canopy 3 homolog (zebrafish) [Source:HGNC Symbol;Acc:11968]
914	ENSG00000207173	ENSG00000207173	0.0382	0.9984	2.4521	chr16	Y_RNA	misc_RNA	Y RNA [Source:RFAM;Acc:RF00019]
915	ENSG00000240024	ENSG00000240024	0.0384	0.9984	-2.8257	chr3	RP11-393B14.1	pseudogene
916	ENSG00000102030	ENSG00000102030	0.0384	0.9984	-3.2796	chrX	NAA10	protein_coding	N(alpha)-acetyltransferase 10, NatA catalytic subunit [Source:HGNC Symbol;Acc:18704]
917	ENSG00000205629	ENSG00000205629	0.0385	0.9984	2.7169	chr16	LCMT1	protein_coding	leucine carboxyl methyltransferase 1 [Source:HGNC Symbol;Acc:17557]
918	ENSG00000154874	ENSG00000154874	0.0385	0.9984	-2.9702	chr17	CCDC144B	pseudogene	coiled-coil domain containing 144B (pseudogene) [Source:HGNC Symbol;Acc:26704]
919	ENSG00000235919	ENSG00000235919	0.0385	0.9984	-2.6808	chr1	ASH1L-AS1	processed_transcript	ASH1L antisense RNA 1 [Source:HGNC Symbol;Acc:44146]
920	ENSG00000126522	ENSG00000126522	0.0385	0.9984	-2.7697	chr7	ASL	protein_coding	argininosuccinate lyase [Source:HGNC Symbol;Acc:746]
921	ENSG00000200436	ENSG00000200436	0.0386	0.9984	1.921	chrX	Y_RNA	misc_RNA	Y RNA [Source:RFAM;Acc:RF00019]
922	ENSG00000227543	ENSG00000227543	0.0386	0.9984	-3.4015	chr17	SPAG5-AS1	processed_transcript	SPAG5 antisense RNA 1 [Source:HGNC Symbol;Acc:41140]
923	ENSG00000236138	ENSG00000236138	0.0386	0.9984	3.3438	chr3	RP11-413E6.7	pseudogene
924	ENSG00000174109	ENSG00000174109	0.0387	0.9984	-3.0167	chr16	C16orf91	protein_coding	chromosome 16 open reading frame 91 [Source:HGNC Symbol;Acc:27558]
925	ENSG00000135845	ENSG00000135845	0.0387	0.9984	-2.6436	chr1	PIGC	protein_coding	phosphatidylinositol glycan anchor biosynthesis, class C [Source:HGNC Symbol;Acc:8960]
926	ENSG00000244754	ENSG00000244754	0.0388	0.9984	-2.5395	chr13	N4BP2L2	protein_coding	NEDD4 binding protein 2-like 2 [Source:HGNC Symbol;Acc:26916]
927	ENSG00000171823	ENSG00000171823	0.0389	0.9984	-3.3939	chr12	FBXL14	protein_coding	F-box and leucine-rich repeat protein 14 [Source:HGNC Symbol;Acc:28624]
928	ENSG00000226886	ENSG00000226886	0.0389	0.9984	-3.3056	chr2	AC093787.1	pseudogene
929	ENSG00000237984	ENSG00000237984	0.0389	0.9984	2.3778	chr9	PTENP1	pseudogene	phosphatase and tensin homolog pseudogene 1 [Source:HGNC Symbol;Acc:9589]
930	ENSG00000115896	ENSG00000115896	0.039	0.9984	-2.5855	chr2	PLCL1	protein_coding	phospholipase C-like 1 [Source:HGNC Symbol;Acc:9063]
931	ENSG00000103260	ENSG00000103260	0.0391	0.9984	-2.6982	chr16	METRN	protein_coding	meteorin, glial cell differentiation regulator [Source:HGNC Symbol;Acc:14151]
932	ENSG00000128245	ENSG00000128245	0.0391	0.9984	2.3455	chr22	YWHAH	protein_coding	tyrosine 3-monooxygenase/tryptophan 5-monooxygenase activation protein, eta polypeptide [Source:HGNC Symbol;Acc:12853]
933	ENSG00000158445	ENSG00000158445	0.0392	0.9984	-2.5623	chr20	KCNB1	protein_coding	potassium voltage-gated channel, Shab-related subfamily, member 1 [Source:HGNC Symbol;Acc:6231]
934	ENSG00000172292	ENSG00000172292	0.0393	0.9984	-3.2703	chr2	CERS6	protein_coding	ceramide synthase 6 [Source:HGNC Symbol;Acc:23826]
935	ENSG00000105619	ENSG00000105619	0.0393	0.9984	-3.0657	chr19	TFPT	protein_coding	TCF3 (E2A) fusion partner (in childhood Leukemia) [Source:HGNC Symbol;Acc:13630]
936	ENSG00000071054	ENSG00000071054	0.0393	0.9984	-1.6784	chr2	MAP4K4	protein_coding	mitogen-activated protein kinase kinase kinase kinase 4 [Source:HGNC Symbol;Acc:6866]
937	ENSG00000138430	ENSG00000138430	0.0394	0.9984	-3.4079	chr2	OLA1	protein_coding	Obg-like ATPase 1 [Source:HGNC Symbol;Acc:28833]
938	ENSG00000165246	ENSG00000165246	0.0394	0.9984	-2.911	chrY	NLGN4Y	protein_coding	neuroligin 4, Y-linked [Source:HGNC Symbol;Acc:15529]
939	ENSG00000255330	ENSG00000255330	0.0394	0.9984	-1.9596	chr6	SOGA3	protein_coding	C6orf174 protein [Source:UniProtKB/TrEMBL;Acc:A5PLQ8]
940	ENSG00000171121	ENSG00000171121	0.0394	0.9984	-3.4255	chr3	KCNMB3	protein_coding	potassium large conductance calcium-activated channel, subfamily M beta member 3 [Source:HGNC Symbol;Acc:6287]
941	ENSG00000135677	ENSG00000135677	0.0395	0.9984	-3.0373	chr12	GNS	protein_coding	glucosamine (N-acetyl)-6-sulfatase [Source:HGNC Symbol;Acc:4422]
942	ENSG00000185158	ENSG00000185158	0.0395	0.9984	-3.1315	chr17	LRRC37B	protein_coding	leucine rich repeat containing 37B [Source:HGNC Symbol;Acc:29070]
943	ENSG00000117640	ENSG00000117640	0.0395	0.9984	2.357	chr1	MTFR1L	protein_coding	mitochondrial fission regulator 1-like [Source:HGNC Symbol;Acc:28836]
944	ENSG00000137815	ENSG00000137815	0.0395	0.9984	-2.2708	chr15	RTF1	protein_coding	Rtf1, Paf1/RNA polymerase II complex component, homolog (S. cerevisiae) [Source:HGNC Symbol;Acc:28996]
945	ENSG00000161570	ENSG00000161570	0.0395	0.9984	1.7052	chr17	CCL5	protein_coding	chemokine (C-C motif) ligand 5 [Source:HGNC Symbol;Acc:10632]
946	ENSG00000168286	ENSG00000168286	0.0396	0.9984	-3.1323	chr16	THAP11	protein_coding	THAP domain containing 11 [Source:HGNC Symbol;Acc:23194]
947	ENSG00000197989	ENSG00000197989	0.0396	0.9984	-1.7068	chr1	SNHG12	processed_transcript	small nucleolar RNA host gene 12 (non-protein coding) [Source:HGNC Symbol;Acc:30062]
948	ENSG00000256222	ENSG00000256222	0.0397	0.9984	1.3603	chr20	MTRNR2L3	protein_coding	MT-RNR2-like 3 [Source:HGNC Symbol;Acc:37157]
949	ENSG00000174444	ENSG00000174444	0.0397	0.9984	-1.8091	chr15	RPL4	protein_coding	ribosomal protein L4 [Source:HGNC Symbol;Acc:10353]
950	ENSG00000205531	ENSG00000205531	0.0397	0.9984	2.4485	chr11	NAP1L4	protein_coding	nucleosome assembly protein 1-like 4 [Source:HGNC Symbol;Acc:7640]
951	ENSG00000129515	ENSG00000129515	0.0398	0.9984	-2.9428	chr14	SNX6	protein_coding	sorting nexin 6 [Source:HGNC Symbol;Acc:14970]
952	ENSG00000200246	ENSG00000200246	0.0399	0.9984	-1.3219	chr8	RNA5SP263	rRNA	RNA, 5S ribosomal pseudogene 263 [Source:HGNC Symbol;Acc:43163]
953	ENSG00000164961	ENSG00000164961	0.0399	0.9984	-2.5919	chr8	KIAA0196	protein_coding	KIAA0196 [Source:HGNC Symbol;Acc:28984]
954	ENSG00000108055	ENSG00000108055	0.0399	0.9984	2.6127	chr10	SMC3	protein_coding	structural maintenance of chromosomes 3 [Source:HGNC Symbol;Acc:2468]
955	ENSG00000121716	ENSG00000121716	0.0399	0.9984	-2.9444	chr7	PILRB	protein_coding	paired immunoglobin-like type 2 receptor beta [Source:HGNC Symbol;Acc:18297]
956	ENSG00000260702	ENSG00000260702	0.0399	0.9984	3.0065	chr16	LA16c-349E11.1	pseudogene
957	ENSG00000180867	ENSG00000180867	0.04	0.9984	-3.4001	chr1	PDIA3P	pseudogene	protein disulfide isomerase family A, member 3 pseudogene [Source:HGNC Symbol;Acc:4607]
958	ENSG00000196861	ENSG00000196861	0.0402	0.9984	2.8627	chr17	AC002994.1	pseudogene
959	ENSG00000261512	ENSG00000261512	0.0402	0.9984	-2.7539	chr16	RP11-46D6.1	lincRNA
960	ENSG00000206549	ENSG00000206549	0.0402	0.9984	-3.1381	chr3	PRSS50	protein_coding	protease, serine, 50 [Source:HGNC Symbol;Acc:17910]
961	ENSG00000055609	ENSG00000055609	0.0403	0.9984	-1.9353	chr7	MLL3	protein_coding	myeloid/lymphoid or mixed-lineage leukemia 3 [Source:HGNC Symbol;Acc:13726]
962	ENSG00000162576	ENSG00000162576	0.0403	0.9984	-2.5602	chr1	MXRA8	protein_coding	matrix-remodelling associated 8 [Source:HGNC Symbol;Acc:7542]
963	ENSG00000251812	ENSG00000251812	0.0403	0.9984	3.0206	chr17	Y_RNA	misc_RNA	Y RNA [Source:RFAM;Acc:RF00019]
964	ENSG00000207311	ENSG00000207311	0.0404	0.9984	-1.6846	chr1	SNORA61	snoRNA	small nucleolar RNA, H/ACA box 61 [Source:HGNC Symbol;Acc:32655]
965	ENSG00000126010	ENSG00000126010	0.0405	0.9984	-3.0364	chrX	GRPR	protein_coding	gastrin-releasing peptide receptor [Source:HGNC Symbol;Acc:4609]
966	ENSG00000156171	ENSG00000156171	0.0405	0.9984	2.5857	chr1	DRAM2	protein_coding	DNA-damage regulated autophagy modulator 2 [Source:HGNC Symbol;Acc:28769]
967	ENSG00000186566	ENSG00000186566	0.0406	0.9984	-2.6793	chr17	GPATCH8	protein_coding	G patch domain containing 8 [Source:HGNC Symbol;Acc:29066]
968	ENSG00000169228	ENSG00000169228	0.0406	0.9984	-3.0993	chr5	RAB24	protein_coding	RAB24, member RAS oncogene family [Source:HGNC Symbol;Acc:9765]
969	ENSG00000164117	ENSG00000164117	0.0406	0.9984	-3.3892	chr4	FBXO8	protein_coding	F-box protein 8 [Source:HGNC Symbol;Acc:13587]
970	ENSG00000251249	ENSG00000251249	0.0406	0.9984	-3.386	chr4	RP11-73G16.1	processed_transcript
971	ENSG00000154342	ENSG00000154342	0.0406	0.9984	-3.1397	chr1	WNT3A	protein_coding	wingless-type MMTV integration site family, member 3A [Source:HGNC Symbol;Acc:15983]
972	ENSG00000141985	ENSG00000141985	0.0407	0.9984	-3.0976	chr19	SH3GL1	protein_coding	SH3-domain GRB2-like 1 [Source:HGNC Symbol;Acc:10830]
973	ENSG00000199970	ENSG00000199970	0.0407	0.9984	-3.4964	chr15	SNORD115-3	snoRNA	small nucleolar RNA, C/D box 115-3 [Source:HGNC Symbol;Acc:33022]
974	ENSG00000221740	ENSG00000221740	0.0408	0.9984	-3.3296	chr7	SNORD93	snoRNA	small nucleolar RNA, C/D box 93 [Source:HGNC Symbol;Acc:32755]
975	ENSG00000233614	ENSG00000233614	0.0408	0.9984	2.9756	chr16	DDX11L10	pseudogene	DEAD/H (Asp-Glu-Ala-Asp/His) box helicase 11 like 10 [Source:HGNC Symbol;Acc:14125]
976	ENSG00000257027	ENSG00000257027	0.0408	0.9984	-3.3902	chr12	RP11-705C15.3	sense_intronic
977	ENSG00000180182	ENSG00000180182	0.0409	0.9984	-2.9936	chrX	MED14	protein_coding	mediator complex subunit 14 [Source:HGNC Symbol;Acc:2370]
978	ENSG00000207442	ENSG00000207442	0.041	0.9984	-2.4053	chr15	SNORD116-6	snoRNA	small nucleolar RNA, C/D box 116-6 [Source:HGNC Symbol;Acc:33072]
979	ENSG00000233198	ENSG00000233198	0.041	0.9984	-2.4084	chr9	RNF224	protein_coding	ring finger protein 224 [Source:HGNC Symbol;Acc:41912]
980	ENSG00000113851	ENSG00000113851	0.041	0.9984	2.4076	chr3	CRBN	protein_coding	cereblon [Source:HGNC Symbol;Acc:30185]
981	ENSG00000111796	ENSG00000111796	0.0411	0.9984	-3.3799	chr12	KLRB1	protein_coding	killer cell lectin-like receptor subfamily B, member 1 [Source:HGNC Symbol;Acc:6373]
982	ENSG00000201217	ENSG00000201217	0.0412	0.9984	1.8452	chr3	Y_RNA	misc_RNA	Y RNA [Source:RFAM;Acc:RF00019]
983	ENSG00000265802	ENSG00000265802	0.0412	0.9984	1.5442	chr13	RN7SL49P	misc_RNA	RNA, 7SL, cytoplasmic 49, pseudogene [Source:HGNC Symbol;Acc:46065]
984	ENSG00000129472	ENSG00000129472	0.0413	0.9984	-3.1058	chr14	RAB2B	protein_coding	RAB2B, member RAS oncogene family [Source:HGNC Symbol;Acc:20246]
985	ENSG00000102189	ENSG00000102189	0.0414	0.9984	-1.8741	chr12	EEA1	protein_coding	early endosome antigen 1 [Source:HGNC Symbol;Acc:3185]
986	ENSG00000254614	ENSG00000254614	0.0415	0.9984	1.9003	chr11	AP003068.23	protein_coding	Uncharacterized protein [Source:UniProtKB/TrEMBL;Acc:E9PK70]
987	ENSG00000231006	ENSG00000231006	0.0416	0.9984	2.4572	chr7	CTB-54D4.1	pseudogene
988	ENSG00000141337	ENSG00000141337	0.0416	0.9984	-2.3393	chr17	ARSG	protein_coding	arylsulfatase G [Source:HGNC Symbol;Acc:24102]
989	ENSG00000119669	ENSG00000119669	0.0416	0.9984	-2.4728	chr14	IRF2BPL	protein_coding	interferon regulatory factor 2 binding protein-like [Source:HGNC Symbol;Acc:14282]
990	ENSG00000212197	ENSG00000212197	0.0417	0.9984	0.7714	chr13	RNY3P6	misc_RNA	RNA, Ro-associated Y3 pseudogene 6 [Source:HGNC Symbol;Acc:42490]
991	ENSG00000198721	ENSG00000198721	0.0418	0.9984	3.0572	chr6	ECI2	protein_coding	enoyl-CoA delta isomerase 2 [Source:HGNC Symbol;Acc:14601]
992	ENSG00000243824	ENSG00000243824	0.0418	0.9984	2.744	chr14	RP11-434O22.1	pseudogene
993	ENSG00000100836	ENSG00000100836	0.0418	0.9984	-2.5782	chr14	PABPN1	protein_coding	poly(A) binding protein, nuclear 1 [Source:HGNC Symbol;Acc:8565]
994	ENSG00000176444	ENSG00000176444	0.0418	0.9984	-3.3628	chr1	CLK2	protein_coding	CDC-like kinase 2 [Source:HGNC Symbol;Acc:2069]
995	ENSG00000261618	ENSG00000261618	0.042	0.9984	-3.0816	chr8	RP11-79H23.3	lincRNA
996	ENSG00000260456	ENSG00000260456	0.042	0.9984	-2.2473	chr16	C16orf95	protein_coding	chromosome 16 open reading frame 95 [Source:HGNC Symbol;Acc:40033]
997	ENSG00000139915	ENSG00000139915	0.042	0.9984	-3.0123	chr14	MDGA2	protein_coding	MAM domain containing glycosylphosphatidylinositol anchor 2 [Source:HGNC Symbol;Acc:19835]
998	ENSG00000120802	ENSG00000120802	0.0421	0.9984	-2.7941	chr12	TMPO	protein_coding	thymopoietin [Source:HGNC Symbol;Acc:11875]
999	ENSG00000146576	ENSG00000146576	0.0423	0.9984	-2.3861	chr7	C7orf26	protein_coding	chromosome 7 open reading frame 26 [Source:HGNC Symbol;Acc:21702]
1000	ENSG00000252010	ENSG00000252010	0.0423	0.9984	-1.9342	chr2	SCARNA5	snoRNA	small Cajal body-specific RNA 5 [Source:HGNC Symbol;Acc:32561]
1001	ENSG00000132356	ENSG00000132356	0.0424	0.9984	-2.4352	chr5	PRKAA1	protein_coding	protein kinase, AMP-activated, alpha 1 catalytic subunit [Source:HGNC Symbol;Acc:9376]
1002	ENSG00000135124	ENSG00000135124	0.0424	0.9984	-2.6269	chr12	P2RX4	protein_coding	purinergic receptor P2X, ligand-gated ion channel, 4 [Source:HGNC Symbol;Acc:8535]
1003	ENSG00000230710	ENSG00000230710	0.0425	0.9984	-3.0793	chr13	LINC00332	lincRNA	long intergenic non-protein coding RNA 332 [Source:HGNC Symbol;Acc:42049]
1004	ENSG00000204666	ENSG00000204666	0.0425	0.9984	-2.7777	chr19	CTD-2126E3.1	sense_overlapping
1005	ENSG00000131495	ENSG00000131495	0.0425	0.9984	-3.3526	chr5	NDUFA2	protein_coding	NADH dehydrogenase (ubiquinone) 1 alpha subcomplex, 2, 8kDa [Source:HGNC Symbol;Acc:7685]
1006	ENSG00000210077	ENSG00000210077	0.0426	0.9984	0.8819	chrM	MT-TV	Mt_tRNA	mitochondrially encoded tRNA valine [Source:HGNC Symbol;Acc:7500]
1007	ENSG00000165029	ENSG00000165029	0.0427	0.9984	-2.1608	chr9	ABCA1	protein_coding	ATP-binding cassette, sub-family A (ABC1), member 1 [Source:HGNC Symbol;Acc:29]
1008	ENSG00000200839	ENSG00000200839	0.0427	0.9984	-1.843	chr1	RNA5SP48	rRNA	RNA, 5S ribosomal pseudogene 48 [Source:HGNC Symbol;Acc:42824]
1009	ENSG00000164900	ENSG00000164900	0.0427	0.9984	-2.737	chr7	GBX1	protein_coding	gastrulation brain homeobox 1 [Source:HGNC Symbol;Acc:4185]
1010	ENSG00000125347	ENSG00000125347	0.0429	0.9984	-2.395	chr5	IRF1	protein_coding	interferon regulatory factor 1 [Source:HGNC Symbol;Acc:6116]
1011	ENSG00000176115	ENSG00000176115	0.0429	0.9984	-3.1986	chr9	AQP7P4	pseudogene	aquaporin 7 pseudogene 4 [Source:HGNC Symbol;Acc:32056]
1012	ENSG00000270574	ENSG00000270574	0.043	0.9984	-3.4181	chr2	RP11-171I2.2	antisense
1013	ENSG00000232573	ENSG00000232573	0.0431	0.9984	-2.086	chr14	RPL3P4	pseudogene	ribosomal protein L3 pseudogene 4 [Source:HGNC Symbol;Acc:19805]
1014	ENSG00000154310	ENSG00000154310	0.0431	0.9984	-2.5985	chr3	TNIK	protein_coding	TRAF2 and NCK interacting kinase [Source:HGNC Symbol;Acc:30765]
1015	ENSG00000259462	ENSG00000259462	0.0431	0.9984	-3.3462	chr15	RP11-752G15.3	antisense
1016	ENSG00000115421	ENSG00000115421	0.0431	0.9984	-2.7838	chr2	PAPOLG	protein_coding	poly(A) polymerase gamma [Source:HGNC Symbol;Acc:14982]
1017	ENSG00000101542	ENSG00000101542	0.0431	0.9984	-3.2271	chr18	CDH20	protein_coding	cadherin 20, type 2 [Source:HGNC Symbol;Acc:1760]
1018	ENSG00000228305	ENSG00000228305	0.0432	0.9984	-3.2159	chr2	AC016734.2	pseudogene
1019	ENSG00000205955	ENSG00000205955	0.0432	0.9984	-3.2183	chr3	HSP90AA5P	pseudogene	heat shock protein 90kDa alpha (cytosolic), class A member 5, pseudogene [Source:HGNC Symbol;Acc:32535]
1020	ENSG00000141965	ENSG00000141965	0.0432	0.9984	2.3369	chr19	FEM1A	protein_coding	fem-1 homolog a (C. elegans) [Source:HGNC Symbol;Acc:16934]
1021	ENSG00000269604	ENSG00000269604	0.0432	0.9984	2.3369	chr19	AC005523.2	antisense
1022	ENSG00000228035	ENSG00000228035	0.0433	0.9984	-3.2124	chr1	RP4-663N10.1	antisense
1023	ENSG00000171824	ENSG00000171824	0.0433	0.9984	-2.0748	chr1	EXOSC10	protein_coding	exosome component 10 [Source:HGNC Symbol;Acc:9138]
1024	ENSG00000213757	ENSG00000213757	0.0433	0.9984	-2.387	chr5	CTC-451P13.1	pseudogene
1025	ENSG00000133315	ENSG00000133315	0.0434	0.9984	-2.6779	chr11	MACROD1	protein_coding	MACRO domain containing 1 [Source:HGNC Symbol;Acc:29598]
1026	ENSG00000154122	ENSG00000154122	0.0434	0.9984	-2.3716	chr5	ANKH	protein_coding	ankylosis, progressive homolog (mouse) [Source:HGNC Symbol;Acc:15492]
1027	ENSG00000177469	ENSG00000177469	0.0434	0.9984	2.6046	chr17	PTRF	protein_coding	polymerase I and transcript release factor [Source:HGNC Symbol;Acc:9688]
1028	ENSG00000201882	ENSG00000201882	0.0434	0.9984	-3.2035	chrX	snoU2-30	snoRNA	Small nucleolar RNA U2-30 [Source:RFAM;Acc:RF00493]
1029	ENSG00000255545	ENSG00000255545	0.0435	0.9984	-2.211	chr11	RP11-627G23.1	processed_transcript
1030	ENSG00000196757	ENSG00000196757	0.0435	0.9984	3.2883	chr19	ZNF700	protein_coding	zinc finger protein 700 [Source:HGNC Symbol;Acc:25292]
1031	ENSG00000143799	ENSG00000143799	0.0438	0.9984	-2.4709	chr1	PARP1	protein_coding	poly (ADP-ribose) polymerase 1 [Source:HGNC Symbol;Acc:270]
1032	ENSG00000169851	ENSG00000169851	0.0439	0.9984	-2.3416	chr4	PCDH7	protein_coding	protocadherin 7 [Source:HGNC Symbol;Acc:8659]
1033	ENSG00000144741	ENSG00000144741	0.0439	0.9984	-2.66	chr3	SLC25A26	protein_coding	solute carrier family 25 (S-adenosylmethionine carrier), member 26 [Source:HGNC Symbol;Acc:20661]
1034	ENSG00000250746	ENSG00000250746	0.0441	0.9984	-3.0695	chr4	RP11-39C10.1	pseudogene
1035	ENSG00000156831	ENSG00000156831	0.0442	0.9984	-2.7295	chr8	NSMCE2	protein_coding	non-SMC element 2, MMS21 homolog (S. cerevisiae) [Source:HGNC Symbol;Acc:26513]
1036	ENSG00000143507	ENSG00000143507	0.0445	0.9984	-3.0443	chr1	DUSP10	protein_coding	dual specificity phosphatase 10 [Source:HGNC Symbol;Acc:3065]
1037	ENSG00000249428	ENSG00000249428	0.0445	0.9984	-1.5036	chr4	RP11-503N18.3	protein_coding	Uncharacterized protein [Source:UniProtKB/TrEMBL;Acc:D6REC4]
1038	ENSG00000231684	ENSG00000231684	0.0446	0.9984	2.7052	chr1	RP11-416K24.2	pseudogene
1039	ENSG00000128567	ENSG00000128567	0.0446	0.9984	-3.1888	chr7	PODXL	protein_coding	podocalyxin-like [Source:HGNC Symbol;Acc:9171]
1040	ENSG00000004455	ENSG00000004455	0.0446	0.9984	-2.6232	chr1	AK2	protein_coding	adenylate kinase 2 [Source:HGNC Symbol;Acc:362]
1041	ENSG00000168916	ENSG00000168916	0.0446	0.9984	-2.5049	chr5	ZNF608	protein_coding	zinc finger protein 608 [Source:HGNC Symbol;Acc:29238]
1042	ENSG00000132205	ENSG00000132205	0.0447	0.9984	-2.4878	chr18	EMILIN2	protein_coding	elastin microfibril interfacer 2 [Source:HGNC Symbol;Acc:19881]
1043	ENSG00000082212	ENSG00000082212	0.0447	0.9984	-2.8307	chr18	ME2	protein_coding	malic enzyme 2, NAD(+)-dependent, mitochondrial [Source:HGNC Symbol;Acc:6984]
1044	ENSG00000165071	ENSG00000165071	0.0447	0.9984	-3.0446	chr8	TMEM71	protein_coding	transmembrane protein 71 [Source:HGNC Symbol;Acc:26572]
1045	ENSG00000137507	ENSG00000137507	0.0448	0.9984	2.6761	chr11	LRRC32	protein_coding	leucine rich repeat containing 32 [Source:HGNC Symbol;Acc:4161]
1046	ENSG00000251669	ENSG00000251669	0.0448	0.9984	-3.3206	chr4	FAM86EP	pseudogene	family with sequence similarity 86, member E, pseudogene [Source:HGNC Symbol;Acc:28017]
1047	ENSG00000176700	ENSG00000176700	0.0448	0.9984	-2.8786	chr15	SCAND2P	pseudogene	SCAN domain containing 2 pseudogene [Source:HGNC Symbol;Acc:10567]
1048	ENSG00000173083	ENSG00000173083	0.0448	0.9984	-2.8554	chr4	HPSE	protein_coding	heparanase [Source:HGNC Symbol;Acc:5164]
1049	ENSG00000201628	ENSG00000201628	0.0449	0.9984	-2.5786	chr6	RNU4-7P	snRNA	RNA, U4 small nuclear 7, pseudogene [Source:HGNC Symbol;Acc:10194]
1050	ENSG00000087263	ENSG00000087263	0.0449	0.9984	3.1183	chr16	OGFOD1	protein_coding	2-oxoglutarate and iron-dependent oxygenase domain containing 1 [Source:HGNC Symbol;Acc:25585]
1051	ENSG00000107669	ENSG00000107669	0.0449	0.9984	2.5342	chr10	ATE1	protein_coding	arginyltransferase 1 [Source:HGNC Symbol;Acc:782]
1052	ENSG00000103546	ENSG00000103546	0.0449	0.9984	-2.3883	chr16	SLC6A2	protein_coding	solute carrier family 6 (neurotransmitter transporter, noradrenalin), member 2 [Source:HGNC Symbol;Acc:11048]
1053	ENSG00000114853	ENSG00000114853	0.0451	0.9984	-2.785	chr3	ZBTB47	protein_coding	zinc finger and BTB domain containing 47 [Source:HGNC Symbol;Acc:26955]
1054	ENSG00000143774	ENSG00000143774	0.0451	0.9984	-2.191	chr1	GUK1	protein_coding	guanylate kinase 1 [Source:HGNC Symbol;Acc:4693]
1055	ENSG00000233913	ENSG00000233913	0.0451	0.9984	-1.7534	chr5	CTC-575D19.1	pseudogene
1056	ENSG00000123240	ENSG00000123240	0.0451	0.9984	-2.3341	chr10	OPTN	protein_coding	optineurin [Source:HGNC Symbol;Acc:17142]
1057	ENSG00000122970	ENSG00000122970	0.0452	0.9984	-2.8665	chr12	IFT81	protein_coding	intraflagellar transport 81 homolog (Chlamydomonas) [Source:HGNC Symbol;Acc:14313]
1058	ENSG00000198752	ENSG00000198752	0.0452	0.9984	2.397	chr14	CDC42BPB	protein_coding	CDC42 binding protein kinase beta (DMPK-like) [Source:HGNC Symbol;Acc:1738]
1059	ENSG00000100029	ENSG00000100029	0.0452	0.9984	-2.6919	chr22	PES1	protein_coding	pescadillo ribosomal biogenesis factor 1 [Source:HGNC Symbol;Acc:8848]
1060	ENSG00000262823	ENSG00000262823	0.0453	0.9984	-3.323	chr17	RP13-580F15.2	antisense
1061	ENSG00000102080	ENSG00000102080	0.0453	0.9984	2.845	chrX	TEX28P2	protein_coding	testis expressed 28 pseudogene 2 [Source:HGNC Symbol;Acc:33357]
1062	ENSG00000182242	ENSG00000182242	0.0453	0.9984	2.845	chrX	TEX28P1	protein_coding	testis expressed 28 pseudogene 1 [Source:HGNC Symbol;Acc:33356]
1063	ENSG00000185254	ENSG00000185254	0.0453	0.9984	2.845	chrX	TEX28	protein_coding	testis expressed 28 [Source:HGNC Symbol;Acc:2563]
1064	ENSG00000263155	ENSG00000263155	0.0453	0.9984	-3.3237	chr15	MYZAP	protein_coding	myocardial zonula adherens protein [Source:HGNC Symbol;Acc:43444]
1065	ENSG00000226287	ENSG00000226287	0.0454	0.9984	-2.6996	chr22	TMEM191A	processed_transcript	transmembrane protein 191A (pseudogene) [Source:HGNC Symbol;Acc:25317]
1066	ENSG00000209082	ENSG00000209082	0.0454	0.9984	0.9693	chrM	MT-TL1	Mt_tRNA	mitochondrially encoded tRNA leucine 1 (UUA/G) [Source:HGNC Symbol;Acc:7490]
1067	ENSG00000270670	ENSG00000270670	0.0455	0.9984	-2.8743	chr10	RP11-248C1.3	pseudogene
1068	ENSG00000143158	ENSG00000143158	0.0455	0.9984	3.0488	chr1	MPC2	protein_coding	mitochondrial pyruvate carrier 2 [Source:HGNC Symbol;Acc:24515]
1069	ENSG00000137752	ENSG00000137752	0.0456	0.9984	-2.782	chr11	CASP1	protein_coding	caspase 1, apoptosis-related cysteine peptidase [Source:HGNC Symbol;Acc:1499]
1070	ENSG00000266983	ENSG00000266983	0.0456	0.9984	-3.0639	chr19	CTC-232P5.1	antisense
1071	ENSG00000237737	ENSG00000237737	0.0457	0.9984	-2.6938	chr2	DCTN1-AS1	processed_transcript	DCTN1 antisense RNA 1 [Source:HGNC Symbol;Acc:44151]
1072	ENSG00000119801	ENSG00000119801	0.0457	0.9984	-1.9917	chr2	YPEL5	protein_coding	yippee-like 5 (Drosophila) [Source:HGNC Symbol;Acc:18329]
1073	ENSG00000111716	ENSG00000111716	0.0457	0.9984	-2.5968	chr12	LDHB	protein_coding	lactate dehydrogenase B [Source:HGNC Symbol;Acc:6541]
1074	ENSG00000182611	ENSG00000182611	0.0458	0.9984	-2.6753	chr6	HIST1H2AJ	protein_coding	histone cluster 1, H2aj [Source:HGNC Symbol;Acc:4727]
1075	ENSG00000185347	ENSG00000185347	0.0458	0.9984	-1.9243	chr14	C14orf80	protein_coding	chromosome 14 open reading frame 80 [Source:HGNC Symbol;Acc:20127]
1076	ENSG00000255587	ENSG00000255587	0.0458	0.9984	-3.0001	chr6	RAB44	protein_coding	RAB44, member RAS oncogene family [Source:HGNC Symbol;Acc:21068]
1077	ENSG00000223870	ENSG00000223870	0.0459	0.9984	-3.0506	chr21	AP000233.3	lincRNA
1078	ENSG00000069667	ENSG00000069667	0.0459	0.9984	-2.5631	chr15	RORA	protein_coding	RAR-related orphan receptor A [Source:HGNC Symbol;Acc:10258]
1079	ENSG00000177511	ENSG00000177511	0.0459	0.9984	-2.4448	chr18	ST8SIA3	protein_coding	ST8 alpha-N-acetyl-neuraminide alpha-2,8-sialyltransferase 3 [Source:HGNC Symbol;Acc:14269]
1080	ENSG00000263264	ENSG00000263264	0.046	0.9984	-3.0996	chr19	CTB-133G6.1	protein_coding	Protein LOC100996504 [Source:UniProtKB/TrEMBL;Acc:I3L1I5]
1081	ENSG00000103423	ENSG00000103423	0.046	0.9984	-2.833	chr16	DNAJA3	protein_coding	DnaJ (Hsp40) homolog, subfamily A, member 3 [Source:HGNC Symbol;Acc:11808]
1082	ENSG00000166226	ENSG00000166226	0.046	0.9984	-3.0213	chr12	CCT2	protein_coding	chaperonin containing TCP1, subunit 2 (beta) [Source:HGNC Symbol;Acc:1615]
1083	ENSG00000241343	ENSG00000241343	0.046	0.9984	-2.5288	chrX	RPL36A	protein_coding	ribosomal protein L36a [Source:HGNC Symbol;Acc:10359]
1084	ENSG00000172113	ENSG00000172113	0.0461	0.9984	-3.1778	chr3	NME6	protein_coding	NME/NM23 nucleoside diphosphate kinase 6 [Source:HGNC Symbol;Acc:20567]
1085	ENSG00000198242	ENSG00000198242	0.0461	0.9984	-1.722	chr17	RPL23A	protein_coding	ribosomal protein L23a [Source:HGNC Symbol;Acc:10317]
1086	ENSG00000065000	ENSG00000065000	0.0461	0.9984	-2.2787	chr19	AP3D1	protein_coding	adaptor-related protein complex 3, delta 1 subunit [Source:HGNC Symbol;Acc:568]
1087	ENSG00000108829	ENSG00000108829	0.0462	0.9984	2.6603	chr17	LRRC59	protein_coding	leucine rich repeat containing 59 [Source:HGNC Symbol;Acc:28817]
1088	ENSG00000154553	ENSG00000154553	0.0462	0.9984	-2.7577	chr4	PDLIM3	protein_coding	PDZ and LIM domain 3 [Source:HGNC Symbol;Acc:20767]
1089	ENSG00000120251	ENSG00000120251	0.0462	0.9984	-2.8852	chr4	GRIA2	protein_coding	glutamate receptor, ionotropic, AMPA 2 [Source:HGNC Symbol;Acc:4572]
1090	ENSG00000237036	ENSG00000237036	0.0463	0.9984	-2.2088	chr10	ZEB1-AS1	antisense	ZEB1 antisense RNA 1 [Source:HGNC Symbol;Acc:42354]
1091	ENSG00000108039	ENSG00000108039	0.0464	0.9984	-2.7233	chr10	XPNPEP1	protein_coding	X-prolyl aminopeptidase (aminopeptidase P) 1, soluble [Source:HGNC Symbol;Acc:12822]
1092	ENSG00000182557	ENSG00000182557	0.0465	0.9984	-3.0382	chr17	SPNS3	protein_coding	spinster homolog 3 (Drosophila) [Source:HGNC Symbol;Acc:28433]
1093	ENSG00000263378	ENSG00000263378	0.0466	0.9984	2.4161	chr6	AC019205.1	miRNA
1094	ENSG00000160226	ENSG00000160226	0.0466	0.9984	2.9034	chr21	C21orf2	protein_coding	chromosome 21 open reading frame 2 [Source:HGNC Symbol;Acc:1260]
1095	ENSG00000057252	ENSG00000057252	0.0466	0.9984	-3.1589	chr1	SOAT1	protein_coding	sterol O-acyltransferase 1 [Source:HGNC Symbol;Acc:11177]
1096	ENSG00000242208	ENSG00000242208	0.0466	0.9984	-2.9819	chr11	RPL5P29	pseudogene	ribosomal protein L5 pseudogene 29 [Source:HGNC Symbol;Acc:36335]
1097	ENSG00000214338	ENSG00000214338	0.0467	0.9984	-1.7923	chr6	SOGA3	protein_coding	SOGA family member 3 [Source:HGNC Symbol;Acc:21494]
1098	ENSG00000268975	ENSG00000268975	0.0467	0.9984	-3.4021	chr19	MIA	protein_coding	Melanoma-derived growth regulatory protein [Source:UniProtKB/TrEMBL;Acc:M0R343]
1099	ENSG00000198632	ENSG00000198632	0.0468	0.9984	-3.1347	chr7	AC004878.3	pseudogene
1100	ENSG00000159618	ENSG00000159618	0.0469	0.9984	-2.9462	chr16	GPR114	protein_coding	G protein-coupled receptor 114 [Source:HGNC Symbol;Acc:19010]
1101	ENSG00000116525	ENSG00000116525	0.0469	0.9984	2.6438	chr1	TRIM62	protein_coding	tripartite motif containing 62 [Source:HGNC Symbol;Acc:25574]
1102	ENSG00000167113	ENSG00000167113	0.0469	0.9984	-3.1661	chr9	COQ4	protein_coding	coenzyme Q4 homolog (S. cerevisiae) [Source:HGNC Symbol;Acc:19693]
1103	ENSG00000198886	ENSG00000198886	0.047	0.9984	1.0132	chrM	MT-ND4	protein_coding	mitochondrially encoded NADH dehydrogenase 4 [Source:HGNC Symbol;Acc:7459]
1104	ENSG00000160584	ENSG00000160584	0.047	0.9984	2.0367	chr11	SIK3	protein_coding	SIK family kinase 3 [Source:HGNC Symbol;Acc:29165]
1105	ENSG00000100292	ENSG00000100292	0.0471	0.9984	-2.8826	chr22	HMOX1	protein_coding	heme oxygenase (decycling) 1 [Source:HGNC Symbol;Acc:5013]
1106	ENSG00000186265	ENSG00000186265	0.0472	0.9984	-3.2948	chr3	BTLA	protein_coding	B and T lymphocyte associated [Source:HGNC Symbol;Acc:21087]
1107	ENSG00000164120	ENSG00000164120	0.0474	0.9984	-2.679	chr4	HPGD	protein_coding	hydroxyprostaglandin dehydrogenase 15-(NAD) [Source:HGNC Symbol;Acc:5154]
1108	ENSG00000206932	ENSG00000206932	0.0474	0.9984	-2.6554	chr3	RNU6-9	snRNA	RNA, U6 small nuclear 9 [Source:HGNC Symbol;Acc:34253]
1109	ENSG00000134262	ENSG00000134262	0.0476	0.9984	-2.7435	chr1	AP4B1	protein_coding	adaptor-related protein complex 4, beta 1 subunit [Source:HGNC Symbol;Acc:572]
1110	ENSG00000223336	ENSG00000223336	0.0476	0.9984	-1.8794	chr13	RNU2-6P	snRNA	RNA, U2 small nuclear 6, pseudogene [Source:HGNC Symbol;Acc:42506]
1111	ENSG00000224781	ENSG00000224781	0.0476	0.9984	-3.1429	chrX	EIF4A2P4	pseudogene	eukaryotic translation initiation factor 4A2 pseudogene 4 [Source:HGNC Symbol;Acc:45101]
1112	ENSG00000204282	ENSG00000204282	0.0477	0.9984	-3.2784	chr17	RP11-153A23.6	processed_transcript
1113	ENSG00000144566	ENSG00000144566	0.0477	0.9984	-2.983	chr3	RAB5A	protein_coding	RAB5A, member RAS oncogene family [Source:HGNC Symbol;Acc:9783]
1114	ENSG00000108830	ENSG00000108830	0.0477	0.9984	-3.28	chr17	RND2	protein_coding	Rho family GTPase 2 [Source:HGNC Symbol;Acc:18315]
1115	ENSG00000235508	ENSG00000235508	0.0479	0.9984	-2.0919	chr20	RPS2P7	pseudogene	ribosomal protein S2 pseudogene 7 [Source:HGNC Symbol;Acc:15838]
1116	ENSG00000143179	ENSG00000143179	0.0479	0.9984	-2.8044	chr1	UCK2	protein_coding	uridine-cytidine kinase 2 [Source:HGNC Symbol;Acc:12562]
1117	ENSG00000164597	ENSG00000164597	0.0479	0.9984	-3.1524	chr7	COG5	protein_coding	component of oligomeric golgi complex 5 [Source:HGNC Symbol;Acc:14857]
1118	ENSG00000207481	ENSG00000207481	0.0479	0.9984	1.2799	chr4	Y_RNA	misc_RNA	Y RNA [Source:RFAM;Acc:RF00019]
1119	ENSG00000133624	ENSG00000133624	0.0479	0.9984	-2.6742	chr7	ZNF767	pseudogene	zinc finger family member 767 [Source:HGNC Symbol;Acc:21884]
1120	ENSG00000133863	ENSG00000133863	0.0481	0.9984	-3.0241	chr8	TEX15	protein_coding	testis expressed 15 [Source:HGNC Symbol;Acc:11738]
1121	ENSG00000170542	ENSG00000170542	0.0482	0.9984	-2.3981	chr6	SERPINB9	protein_coding	serpin peptidase inhibitor, clade B (ovalbumin), member 9 [Source:HGNC Symbol;Acc:8955]
1122	ENSG00000077522	ENSG00000077522	0.0482	0.9984	-2.8474	chr1	ACTN2	protein_coding	actinin, alpha 2 [Source:HGNC Symbol;Acc:164]
1123	ENSG00000206677	ENSG00000206677	0.0483	0.9984	2.4022	chrX	Y_RNA	misc_RNA	Y RNA [Source:RFAM;Acc:RF00019]
1124	ENSG00000163636	ENSG00000163636	0.0483	0.9984	-2.6955	chr3	PSMD6	protein_coding	proteasome (prosome, macropain) 26S subunit, non-ATPase, 6 [Source:HGNC Symbol;Acc:9564]
1125	ENSG00000047849	ENSG00000047849	0.0483	0.9984	2.1993	chr3	MAP4	protein_coding	microtubule-associated protein 4 [Source:HGNC Symbol;Acc:6862]
1126	ENSG00000124532	ENSG00000124532	0.0483	0.9984	-2.143	chr6	MRS2	protein_coding	MRS2 magnesium homeostasis factor homolog (S. cerevisiae) [Source:HGNC Symbol;Acc:13785]
1127	ENSG00000200084	ENSG00000200084	0.0484	0.9984	-2.6528	chr16	SNORD68	snoRNA	small nucleolar RNA, C/D box 68 [Source:HGNC Symbol;Acc:32729]
1128	ENSG00000105538	ENSG00000105538	0.0485	0.9984	-2.5486	chr19	RASIP1	protein_coding	Ras interacting protein 1 [Source:HGNC Symbol;Acc:24716]
1129	ENSG00000163491	ENSG00000163491	0.0485	0.9984	-2.6854	chr3	NEK10	protein_coding	NIMA-related kinase 10 [Source:HGNC Symbol;Acc:18592]
1130	ENSG00000157570	ENSG00000157570	0.0485	0.9984	-2.7451	chr11	TSPAN18	protein_coding	tetraspanin 18 [Source:HGNC Symbol;Acc:20660]
1131	ENSG00000115239	ENSG00000115239	0.0486	0.9984	-1.9845	chr2	GPR75-ASB3	protein_coding	GPR75-ASB3 readthrough [Source:HGNC Symbol;Acc:40043]
1132	ENSG00000258429	ENSG00000258429	0.0488	0.9984	-3.2619	chr16	PDF	protein_coding	peptide deformylase (mitochondrial) [Source:HGNC Symbol;Acc:30012]
1133	ENSG00000116649	ENSG00000116649	0.049	0.9984	-2.471	chr1	SRM	protein_coding	spermidine synthase [Source:HGNC Symbol;Acc:11296]
1134	ENSG00000200332	ENSG00000200332	0.049	0.9984	1.4366	chr22	Y_RNA	misc_RNA	Y RNA [Source:RFAM;Acc:RF00019]
1135	ENSG00000183117	ENSG00000183117	0.049	0.9984	-2.29	chr8	CSMD1	protein_coding	CUB and Sushi multiple domains 1 [Source:HGNC Symbol;Acc:14026]
1136	ENSG00000100731	ENSG00000100731	0.0491	0.9984	-1.7661	chr14	PCNX	protein_coding	pecanex homolog (Drosophila) [Source:HGNC Symbol;Acc:19740]
1137	ENSG00000213753	ENSG00000213753	0.0491	0.9984	2.8362	chr19	RPL23AP79	pseudogene	ribosomal protein L23a pseudogene 79 [Source:HGNC Symbol;Acc:36226]
1138	ENSG00000202200	ENSG00000202200	0.0491	0.9984	-2.5201	chr6	Y_RNA	misc_RNA	Y RNA [Source:RFAM;Acc:RF00019]
1139	ENSG00000103740	ENSG00000103740	0.0491	0.9984	-2.3282	chr15	ACSBG1	protein_coding	acyl-CoA synthetase bubblegum family member 1 [Source:HGNC Symbol;Acc:29567]
1140	ENSG00000135503	ENSG00000135503	0.0491	0.9984	-3.0088	chr12	ACVR1B	protein_coding	activin A receptor, type IB [Source:HGNC Symbol;Acc:172]
1141	ENSG00000167676	ENSG00000167676	0.0491	0.9984	-2.8164	chr19	PLIN4	protein_coding	perilipin 4 [Source:HGNC Symbol;Acc:29393]
1142	ENSG00000052126	ENSG00000052126	0.0492	0.9984	-2.2841	chr12	PLEKHA5	protein_coding	pleckstrin homology domain containing, family A member 5 [Source:HGNC Symbol;Acc:30036]
1143	ENSG00000112079	ENSG00000112079	0.0492	0.9984	-2.9075	chr6	STK38	protein_coding	serine/threonine kinase 38 [Source:HGNC Symbol;Acc:17847]
1144	ENSG00000133706	ENSG00000133706	0.0494	0.9984	-2.9934	chr5	LARS	protein_coding	leucyl-tRNA synthetase [Source:HGNC Symbol;Acc:6512]
1145	ENSG00000164265	ENSG00000164265	0.0494	0.9984	-3.2555	chr5	SCGB3A2	protein_coding	secretoglobin, family 3A, member 2 [Source:HGNC Symbol;Acc:18391]
1146	ENSG00000149503	ENSG00000149503	0.0495	0.9984	-3.2556	chr11	INCENP	protein_coding	inner centromere protein antigens 135/155kDa [Source:HGNC Symbol;Acc:6058]
1147	ENSG00000234438	ENSG00000234438	0.0496	0.9984	-3.2397	chr15	KBTBD13	protein_coding	kelch repeat and BTB (POZ) domain containing 13 [Source:HGNC Symbol;Acc:37227]
1148	ENSG00000254995	ENSG00000254995	0.0497	0.9984	-2.3469	chr20	STX16-NPEPL1	protein_coding	STX16-NPEPL1 readthrough (non-protein coding) [Source:HGNC Symbol;Acc:41993]
1149	ENSG00000118193	ENSG00000118193	0.0497	0.9984	-2.5246	chr1	KIF14	protein_coding	kinesin family member 14 [Source:HGNC Symbol;Acc:19181]
1150	ENSG00000232941	ENSG00000232941	0.0498	0.9984	-3.113	chr8	AC090186.1	protein_coding	Uncharacterized protein [Source:UniProtKB/TrEMBL;Acc:Q9HAZ8]
1151	ENSG00000197146	ENSG00000197146	0.0498	0.9984	-3.0051	chr6	AL133458.1	pseudogene
1152	ENSG00000133874	ENSG00000133874	0.0498	0.9984	-3.1253	chr8	RNF122	protein_coding	ring finger protein 122 [Source:HGNC Symbol;Acc:21147]
1153	ENSG00000188803	ENSG00000188803	0.0499	0.9984	-2.2881	chr17	SHISA6	protein_coding	shisa homolog 6 (Xenopus laevis) [Source:HGNC Symbol;Acc:34491]
1154	ENSG00000185019	ENSG00000185019	0.0499	0.9984	-3.1263	chr20	UBOX5	protein_coding	U-box domain containing 5 [Source:HGNC Symbol;Acc:17777]
1155	ENSG00000258377	ENSG00000258377	0.0501	0.9984	-3.1053	chr14	RP11-649E7.5	antisense
1156	ENSG00000095485	ENSG00000095485	0.0501	0.9984	-2.5112	chr10	CWF19L1	protein_coding	CWF19-like 1, cell cycle control (S. pombe) [Source:HGNC Symbol;Acc:25613]
1157	ENSG00000100504	ENSG00000100504	0.0502	0.9984	2.4955	chr14	PYGL	protein_coding	phosphorylase, glycogen, liver [Source:HGNC Symbol;Acc:9725]
1158	ENSG00000157326	ENSG00000157326	0.0504	0.9984	2.8674	chr14	DHRS4	protein_coding	dehydrogenase/reductase (SDR family) member 4 [Source:HGNC Symbol;Acc:16985]
1159	ENSG00000165916	ENSG00000165916	0.0505	0.9984	-3.0725	chr11	PSMC3	protein_coding	proteasome (prosome, macropain) 26S subunit, ATPase, 3 [Source:HGNC Symbol;Acc:9549]
1160	ENSG00000201403	ENSG00000201403	0.0505	0.9984	-3.074	chr11	SNORD14B	snoRNA	small nucleolar RNA, C/D box 14B [Source:HGNC Symbol;Acc:31803]
1161	ENSG00000174093	ENSG00000174093	0.0506	0.9984	2.4368	chr17	TBC1D3	protein_coding	TBC1 domain family member 3 [Source:UniProtKB/TrEMBL;Acc:E5RJ24]
1162	ENSG00000034510	ENSG00000034510	0.0506	0.9984	-1.7832	chr2	TMSB10	protein_coding	thymosin beta 10 [Source:HGNC Symbol;Acc:11879]
1163	ENSG00000200623	ENSG00000200623	0.0507	0.9984	-2.239	chr15	SNORD18A	snoRNA	small nucleolar RNA, C/D box 18A [Source:HGNC Symbol;Acc:32714]
1164	ENSG00000147459	ENSG00000147459	0.0508	0.9984	1.9534	chr8	DOCK5	protein_coding	dedicator of cytokinesis 5 [Source:HGNC Symbol;Acc:23476]
1165	ENSG00000158019	ENSG00000158019	0.0508	0.9984	3.1763	chr2	BRE	protein_coding	brain and reproductive organ-expressed (TNFRSF1A modulator) [Source:HGNC Symbol;Acc:1106]
1166	ENSG00000114520	ENSG00000114520	0.0508	0.9984	-3.2318	chr3	SNX4	protein_coding	sorting nexin 4 [Source:HGNC Symbol;Acc:11175]
1167	ENSG00000200182	ENSG00000200182	0.0508	0.9984	-3.2479	chr3	TERC	misc_RNA	telomerase RNA component [Source:HGNC Symbol;Acc:11727]
1168	ENSG00000183035	ENSG00000183035	0.0509	0.9984	-3.2269	chrX	CYLC1	protein_coding	cylicin, basic protein of sperm head cytoskeleton 1 [Source:HGNC Symbol;Acc:2582]
1169	ENSG00000222601	ENSG00000222601	0.051	0.9984	-1.3501	chr12	Y_RNA	misc_RNA	Y RNA [Source:RFAM;Acc:RF00019]
1170	ENSG00000188833	ENSG00000188833	0.051	0.9984	-2.9637	chr9	ENTPD8	protein_coding	ectonucleoside triphosphate diphosphohydrolase 8 [Source:HGNC Symbol;Acc:24860]
1171	ENSG00000102054	ENSG00000102054	0.051	0.9984	2.5067	chrX	RBBP7	protein_coding	retinoblastoma binding protein 7 [Source:HGNC Symbol;Acc:9890]
1172	ENSG00000194717	ENSG00000194717	0.0511	0.9984	-2.7442	chr14	MIR494	miRNA	microRNA 494 [Source:HGNC Symbol;Acc:32084]
1173	ENSG00000168807	ENSG00000168807	0.0511	0.9984	-3.0845	chr16	SNTB2	protein_coding	syntrophin, beta 2 (dystrophin-associated protein A1, 59kDa, basic component 2) [Source:HGNC Symbol;Acc:11169]
1174	ENSG00000174123	ENSG00000174123	0.0511	0.9984	-2.3558	chr4	TLR10	protein_coding	toll-like receptor 10 [Source:HGNC Symbol;Acc:15634]
1175	ENSG00000126226	ENSG00000126226	0.0512	0.9984	-3.0084	chr13	PCID2	protein_coding	PCI domain containing 2 [Source:HGNC Symbol;Acc:25653]
1176	ENSG00000205583	ENSG00000205583	0.0513	0.9984	3.0356	chr7	STAG3L1	pseudogene	stromal antigen 3-like 1 [Source:HGNC Symbol;Acc:33852]
1177	ENSG00000184575	ENSG00000184575	0.0513	0.9984	2.4112	chr12	XPOT	protein_coding	exportin, tRNA [Source:HGNC Symbol;Acc:12826]
1178	ENSG00000122390	ENSG00000122390	0.0514	0.9984	-2.0463	chr16	NAA60	protein_coding	N(alpha)-acetyltransferase 60, NatF catalytic subunit [Source:HGNC Symbol;Acc:25875]
1179	ENSG00000177885	ENSG00000177885	0.0514	0.9984	2.1084	chr17	GRB2	protein_coding	growth factor receptor-bound protein 2 [Source:HGNC Symbol;Acc:4566]
1180	ENSG00000104973	ENSG00000104973	0.0515	0.9984	2.3905	chr19	MED25	protein_coding	mediator complex subunit 25 [Source:HGNC Symbol;Acc:28845]
1181	ENSG00000176927	ENSG00000176927	0.0516	0.9984	-2.751	chr17	EFCAB5	protein_coding	EF-hand calcium binding domain 5 [Source:HGNC Symbol;Acc:24801]
1182	ENSG00000197746	ENSG00000197746	0.0517	0.9984	-1.5222	chr10	PSAP	protein_coding	prosaposin [Source:HGNC Symbol;Acc:9498]
1183	ENSG00000183111	ENSG00000183111	0.0517	0.9984	-2.9134	chr5	ARHGEF37	protein_coding	Rho guanine nucleotide exchange factor (GEF) 37 [Source:HGNC Symbol;Acc:34430]
1184	ENSG00000161179	ENSG00000161179	0.0517	0.9984	2.911	chr22	YDJC	protein_coding	YdjC homolog (bacterial) [Source:HGNC Symbol;Acc:27158]
1185	ENSG00000127870	ENSG00000127870	0.0517	0.9984	2.3427	chr13	RNF6	protein_coding	ring finger protein (C3H2C3 type) 6 [Source:HGNC Symbol;Acc:10069]
1186	ENSG00000013441	ENSG00000013441	0.0519	0.9984	-2.4566	chr2	CLK1	protein_coding	CDC-like kinase 1 [Source:HGNC Symbol;Acc:2068]
1187	ENSG00000172409	ENSG00000172409	0.052	0.9984	3.0686	chr11	CLP1	protein_coding	cleavage and polyadenylation factor I subunit 1 [Source:HGNC Symbol;Acc:16999]
1188	ENSG00000184635	ENSG00000184635	0.0521	0.9984	-2.9514	chr19	ZNF93	protein_coding	zinc finger protein 93 [Source:HGNC Symbol;Acc:13169]
1189	ENSG00000111640	ENSG00000111640	0.0522	0.9984	1.6226	chr12	GAPDH	protein_coding	glyceraldehyde-3-phosphate dehydrogenase [Source:HGNC Symbol;Acc:4141]
1190	ENSG00000215012	ENSG00000215012	0.0522	0.9984	-2.282	chr22	C22orf29	protein_coding	chromosome 22 open reading frame 29 [Source:HGNC Symbol;Acc:26112]
1191	ENSG00000243501	ENSG00000243501	0.0523	0.9984	2.3589	chr6	KHDC1	protein_coding	Uncharacterized protein [Source:UniProtKB/TrEMBL;Acc:F5H697]
1192	ENSG00000255633	ENSG00000255633	0.0523	0.9984	1.137	chr6	MTRNR2L9	protein_coding	MT-RNR2-like 9 (pseudogene) [Source:HGNC Symbol;Acc:37166]
1193	ENSG00000263412	ENSG00000263412	0.0523	0.9984	2.825	chr17	RP5-890E16.2	processed_transcript
1194	ENSG00000206808	ENSG00000206808	0.0524	0.9984	-1.8356	chr11	Y_RNA	misc_RNA	Y RNA [Source:RFAM;Acc:RF00019]
1195	ENSG00000213885	ENSG00000213885	0.0524	0.9984	-2.2799	chr21	RPL13AP7	pseudogene	ribosomal protein L13a pseudogene 7 [Source:HGNC Symbol;Acc:23755]
1196	ENSG00000118640	ENSG00000118640	0.0524	0.9984	-3.1222	chr2	VAMP8	protein_coding	vesicle-associated membrane protein 8 [Source:HGNC Symbol;Acc:12647]
1197	ENSG00000211563	ENSG00000211563	0.0525	0.9984	-2.5905	chr17	MIR338	miRNA	microRNA 338 [Source:HGNC Symbol;Acc:31775]
1198	ENSG00000162298	ENSG00000162298	0.0525	0.9984	-2.4061	chr11	SYVN1	protein_coding	synovial apoptosis inhibitor 1, synoviolin [Source:HGNC Symbol;Acc:20738]
1199	ENSG00000128563	ENSG00000128563	0.0527	0.9984	2.3652	chr7	PRKRIP1	protein_coding	PRKR interacting protein 1 (IL11 inducible) [Source:HGNC Symbol;Acc:21894]
1200	ENSG00000155287	ENSG00000155287	0.0527	0.9984	-2.2718	chr10	SLC25A28	protein_coding	solute carrier family 25 (mitochondrial iron transporter), member 28 [Source:HGNC Symbol;Acc:23472]
1201	ENSG00000114446	ENSG00000114446	0.0528	0.9984	-2.7826	chr3	IFT57	protein_coding	intraflagellar transport 57 homolog (Chlamydomonas) [Source:HGNC Symbol;Acc:17367]
1202	ENSG00000020181	ENSG00000020181	0.0528	0.9984	-2.1769	chr8	GPR124	protein_coding	G protein-coupled receptor 124 [Source:HGNC Symbol;Acc:17849]
1203	ENSG00000103313	ENSG00000103313	0.0529	0.9984	-2.7963	chr16	MEFV	protein_coding	Mediterranean fever [Source:HGNC Symbol;Acc:6998]
1204	ENSG00000222501	ENSG00000222501	0.0529	0.9984	-2.8828	chr8	RNU4-25P	snRNA	RNA, U4 small nuclear 25, pseudogene [Source:HGNC Symbol;Acc:46961]
1205	ENSG00000091106	ENSG00000091106	0.053	0.9984	2.8697	chr2	NLRC4	protein_coding	NLR family, CARD domain containing 4 [Source:HGNC Symbol;Acc:16412]
1206	ENSG00000251791	ENSG00000251791	0.053	0.9984	-2.3262	chr2	SCARNA6	snoRNA	small Cajal body-specific RNA 6 [Source:HGNC Symbol;Acc:32562]
1207	ENSG00000115944	ENSG00000115944	0.053	0.9984	-2.4766	chr2	COX7A2L	protein_coding	cytochrome c oxidase subunit VIIa polypeptide 2 like [Source:HGNC Symbol;Acc:2289]
1208	ENSG00000266208	ENSG00000266208	0.0531	0.9984	-2.2311	chr17	CTD-2267D19.3	protein_coding	Uncharacterized protein [Source:UniProtKB/TrEMBL;Acc:J3KT39]
1209	ENSG00000206965	ENSG00000206965	0.0531	0.9984	-2.8176	chr2	RNU6-5	snRNA	RNA, U6 small nuclear 5 [Source:HGNC Symbol;Acc:34249]
1210	ENSG00000207795	ENSG00000207795	0.0531	0.9984	2.9152	chr21	MIR155	miRNA	microRNA 155 [Source:HGNC Symbol;Acc:31542]
1211	ENSG00000234883	ENSG00000234883	0.0531	0.9984	2.9152	chr21	MIR155HG	lincRNA	MIR155 host gene (non-protein coding) [Source:HGNC Symbol;Acc:35460]
1212	ENSG00000171988	ENSG00000171988	0.0532	0.9984	-1.9562	chr10	JMJD1C	protein_coding	jumonji domain containing 1C [Source:HGNC Symbol;Acc:12313]
1213	ENSG00000145592	ENSG00000145592	0.0532	0.9984	-1.8623	chr5	RPL37	protein_coding	ribosomal protein L37 [Source:HGNC Symbol;Acc:10347]
1214	ENSG00000154978	ENSG00000154978	0.0532	0.9984	-2.2304	chr7	VOPP1	protein_coding	vesicular, overexpressed in cancer, prosurvival protein 1 [Source:HGNC Symbol;Acc:34518]
1215	ENSG00000169884	ENSG00000169884	0.0532	0.9984	-2.7941	chr12	WNT10B	protein_coding	wingless-type MMTV integration site family, member 10B [Source:HGNC Symbol;Acc:12775]
1216	ENSG00000108349	ENSG00000108349	0.0532	0.9984	-2.2144	chr17	CASC3	protein_coding	cancer susceptibility candidate 3 [Source:HGNC Symbol;Acc:17040]
1217	ENSG00000144671	ENSG00000144671	0.0533	0.9984	-1.6555	chr3	SLC22A14	protein_coding	solute carrier family 22, member 14 [Source:HGNC Symbol;Acc:8495]
1218	ENSG00000143499	ENSG00000143499	0.0533	0.9984	-2.8839	chr1	SMYD2	protein_coding	SET and MYND domain containing 2 [Source:HGNC Symbol;Acc:20982]
1219	ENSG00000209482	ENSG00000209482	0.0534	0.9984	-2.0198	chr22	SNORD83A	snoRNA	small nucleolar RNA, C/D box 83A [Source:HGNC Symbol;Acc:17131]
1220	ENSG00000064012	ENSG00000064012	0.0534	0.9984	-2.0994	chr2	CASP8	protein_coding	caspase 8, apoptosis-related cysteine peptidase [Source:HGNC Symbol;Acc:1509]
1221	ENSG00000267538	ENSG00000267538	0.0534	0.9984	-3.2065	chr19	AC004799.3	antisense
1222	ENSG00000125124	ENSG00000125124	0.0535	0.9984	2.7109	chr16	BBS2	protein_coding	Bardet-Biedl syndrome 2 [Source:HGNC Symbol;Acc:967]
1223	ENSG00000269781	ENSG00000269781	0.0536	0.9984	-2.7713	chr7	FLJ20306	protein_coding	CDNA FLJ20306 fis, clone HEP06881; Putative uncharacterized protein FLJ20306; Uncharacterized protein [Source:UniProtKB/TrEMBL;Acc:Q9NXD8]
1224	ENSG00000143365	ENSG00000143365	0.0536	0.9984	-3.0965	chr1	RORC	protein_coding	RAR-related orphan receptor C [Source:HGNC Symbol;Acc:10260]
1225	ENSG00000100368	ENSG00000100368	0.0537	0.9984	-2.2085	chr22	CSF2RB	protein_coding	colony stimulating factor 2 receptor, beta, low-affinity (granulocyte-macrophage) [Source:HGNC Symbol;Acc:2436]
1226	ENSG00000230076	ENSG00000230076	0.0537	0.9984	-2.1614	chr2	AC016708.2	pseudogene
1227	ENSG00000085733	ENSG00000085733	0.0538	0.9984	2.4072	chr11	CTTN	protein_coding	cortactin [Source:HGNC Symbol;Acc:3338]
1228	ENSG00000150540	ENSG00000150540	0.0538	0.9984	-2.8084	chr2	HNMT	protein_coding	histamine N-methyltransferase [Source:HGNC Symbol;Acc:5028]
1229	ENSG00000161981	ENSG00000161981	0.0541	0.9984	-2.6015	chr16	SNRNP25	protein_coding	small nuclear ribonucleoprotein 25kDa (U11/U12) [Source:HGNC Symbol;Acc:14161]
1230	ENSG00000141756	ENSG00000141756	0.0541	0.9984	-2.4987	chr17	FKBP10	protein_coding	FK506 binding protein 10, 65 kDa [Source:HGNC Symbol;Acc:18169]
1231	ENSG00000202031	ENSG00000202031	0.0542	0.9984	-2.5013	chr1	SNORD38A	snoRNA	small nucleolar RNA, C/D box 38A [Source:HGNC Symbol;Acc:30355]
1232	ENSG00000138398	ENSG00000138398	0.0543	0.9984	-3.0716	chr2	PPIG	protein_coding	peptidylprolyl isomerase G (cyclophilin G) [Source:HGNC Symbol;Acc:14650]
1233	ENSG00000270047	ENSG00000270047	0.0544	0.9984	-3.2842	chr20	TPD52L2	protein_coding	Tumor protein D54 [Source:UniProtKB/Swiss-Prot;Acc:O43399]
1234	ENSG00000210176	ENSG00000210176	0.0544	0.9984	0.8609	chrM	MT-TH	Mt_tRNA	mitochondrially encoded tRNA histidine [Source:HGNC Symbol;Acc:7487]
1235	ENSG00000070366	ENSG00000070366	0.0545	0.9984	-2.48	chr17	SMG6	protein_coding	smg-6 homolog, nonsense mediated mRNA decay factor (C. elegans) [Source:HGNC Symbol;Acc:17809]
1236	ENSG00000245573	ENSG00000245573	0.0545	0.9984	-3.1869	chr11	BDNF-AS	antisense	BDNF antisense RNA [Source:HGNC Symbol;Acc:20608]
1237	ENSG00000244165	ENSG00000244165	0.0545	0.9984	-2.9132	chr19	P2RY11	protein_coding	purinergic receptor P2Y, G-protein coupled, 11 [Source:HGNC Symbol;Acc:8540]
1238	ENSG00000188185	ENSG00000188185	0.0545	0.9984	-3.1981	chr7	LINC00265	processed_transcript	long intergenic non-protein coding RNA 265 [Source:HGNC Symbol;Acc:28019]
1239	ENSG00000185485	ENSG00000185485	0.0545	0.9984	-2.7633	chr3	SDHAP1	pseudogene	succinate dehydrogenase complex, subunit A, flavoprotein pseudogene 1 [Source:HGNC Symbol;Acc:32455]
1240	ENSG00000247774	ENSG00000247774	0.0545	0.9984	-2.8525	chr12	PCED1B-AS1	processed_transcript	PCED1B antisense RNA 1 [Source:HGNC Symbol;Acc:44166]
1241	ENSG00000182162	ENSG00000182162	0.0546	0.9984	-2.1159	chrX	P2RY8	protein_coding	purinergic receptor P2Y, G-protein coupled, 8 [Source:HGNC Symbol;Acc:15524]
1242	ENSG00000083093	ENSG00000083093	0.0546	0.9984	-2.2275	chr16	PALB2	protein_coding	partner and localizer of BRCA2 [Source:HGNC Symbol;Acc:26144]
1243	ENSG00000180113	ENSG00000180113	0.0546	0.9984	-2.1012	chr6	TDRD6	protein_coding	tudor domain containing 6 [Source:HGNC Symbol;Acc:21339]
1244	ENSG00000008018	ENSG00000008018	0.0548	0.9984	-3.1679	chr6	PSMB1	protein_coding	proteasome (prosome, macropain) subunit, beta type, 1 [Source:HGNC Symbol;Acc:9537]
1245	ENSG00000138463	ENSG00000138463	0.0549	0.9984	-2.3309	chr3	DIRC2	protein_coding	disrupted in renal carcinoma 2 [Source:HGNC Symbol;Acc:16628]
1246	ENSG00000116729	ENSG00000116729	0.0549	0.9984	3.0613	chr1	WLS	protein_coding	wntless homolog (Drosophila) [Source:HGNC Symbol;Acc:30238]
1247	ENSG00000134250	ENSG00000134250	0.055	0.9984	-2.0896	chr1	NOTCH2	protein_coding	notch 2 [Source:HGNC Symbol;Acc:7882]
1248	ENSG00000269403	ENSG00000269403	0.0552	0.9984	-3.1853	chr19	CTD-2616J11.11	protein_coding	Uncharacterized protein [Source:UniProtKB/TrEMBL;Acc:M0QXX7]
1249	ENSG00000131408	ENSG00000131408	0.0552	0.9984	-2.2623	chr19	NR1H2	protein_coding	nuclear receptor subfamily 1, group H, member 2 [Source:HGNC Symbol;Acc:7965]
1250	ENSG00000198901	ENSG00000198901	0.0552	0.9984	-2.0189	chr15	PRC1	protein_coding	protein regulator of cytokinesis 1 [Source:HGNC Symbol;Acc:9341]
1251	ENSG00000100614	ENSG00000100614	0.0554	0.9984	-1.757	chr14	PPM1A	protein_coding	protein phosphatase, Mg2+/Mn2+ dependent, 1A [Source:HGNC Symbol;Acc:9275]
1252	ENSG00000169184	ENSG00000169184	0.0555	0.9984	-2.0335	chr22	MN1	protein_coding	meningioma (disrupted in balanced translocation) 1 [Source:HGNC Symbol;Acc:7180]
1253	ENSG00000263649	ENSG00000263649	0.0555	0.9984	-2.4843	chr6	MIR3135B	miRNA	microRNA 3135b [Source:HGNC Symbol;Acc:41783]
1254	ENSG00000241878	ENSG00000241878	0.0555	0.9984	-2.155	chr22	PISD	protein_coding	phosphatidylserine decarboxylase [Source:HGNC Symbol;Acc:8999]
1255	ENSG00000213553	ENSG00000213553	0.0556	0.9984	1.8229	chr2	RPLP0P6	pseudogene	ribosomal protein, large, P0 pseudogene 6 [Source:HGNC Symbol;Acc:36404]
1256	ENSG00000201312	ENSG00000201312	0.0556	0.9984	-2.376	chr1	RNA5SP72	rRNA	RNA, 5S ribosomal pseudogene 72 [Source:HGNC Symbol;Acc:42849]
1257	ENSG00000224281	ENSG00000224281	0.0556	0.9984	1.8703	chrX	SLC25A5-AS1	processed_transcript	SLC25A5 antisense RNA 1 [Source:HGNC Symbol;Acc:43438]
1258	ENSG00000220988	ENSG00000220988	0.0557	0.9984	-1.8609	chr19	SNORD88C	snoRNA	small nucleolar RNA, C/D box 88C [Source:HGNC Symbol;Acc:32749]
1259	ENSG00000236801	ENSG00000236801	0.0557	0.9984	-2.6534	chr9	RP11-373A9.1	pseudogene
1260	ENSG00000112685	ENSG00000112685	0.0557	0.9984	-3.065	chr6	EXOC2	protein_coding	exocyst complex component 2 [Source:HGNC Symbol;Acc:24968]
1261	ENSG00000220660	ENSG00000220660	0.0557	0.9984	-3.0393	chr6	RP3-406A7.3	pseudogene
1262	ENSG00000255571	ENSG00000255571	0.0558	0.9984	-2.8687	chr15	CTD-2335A18.1	lincRNA
1263	ENSG00000117228	ENSG00000117228	0.0558	0.9984	2.7321	chr1	GBP1	protein_coding	guanylate binding protein 1, interferon-inducible [Source:HGNC Symbol;Acc:4182]
1264	ENSG00000200016	ENSG00000200016	0.0558	0.9984	-2.0034	chr1	SNORD76	snoRNA	small nucleolar RNA, C/D box 76 [Source:HGNC Symbol;Acc:32736]
1265	ENSG00000186998	ENSG00000186998	0.0559	0.9984	-2.9263	chr22	EMID1	protein_coding	EMI domain containing 1 [Source:HGNC Symbol;Acc:18036]
1266	ENSG00000248015	ENSG00000248015	0.0559	0.9984	-2.9263	chr19	AC005329.7	antisense
1267	ENSG00000088448	ENSG00000088448	0.0559	0.9984	-2.4982	chr13	ANKRD10	protein_coding	ankyrin repeat domain 10 [Source:HGNC Symbol;Acc:20265]
1268	ENSG00000189060	ENSG00000189060	0.0559	0.9984	3.0125	chr22	H1F0	protein_coding	H1 histone family, member 0 [Source:HGNC Symbol;Acc:4714]
1269	ENSG00000103257	ENSG00000103257	0.056	0.9984	-2.6845	chr16	SLC7A5	protein_coding	solute carrier family 7 (amino acid transporter light chain, L system), member 5 [Source:HGNC Symbol;Acc:11063]
1270	ENSG00000137955	ENSG00000137955	0.056	0.9984	-2.203	chr1	RABGGTB	protein_coding	Rab geranylgeranyltransferase, beta subunit [Source:HGNC Symbol;Acc:9796]
1271	ENSG00000231074	ENSG00000231074	0.0562	0.9984	-2.3909	chr6	HCG18	antisense	HLA complex group 18 (non-protein coding) [Source:HGNC Symbol;Acc:31337]
1272	ENSG00000111199	ENSG00000111199	0.0562	0.9984	-1.9601	chr12	TRPV4	protein_coding	transient receptor potential cation channel, subfamily V, member 4 [Source:HGNC Symbol;Acc:18083]
1273	ENSG00000117751	ENSG00000117751	0.0562	0.9984	-3.0249	chr1	PPP1R8	protein_coding	protein phosphatase 1, regulatory subunit 8 [Source:HGNC Symbol;Acc:9296]
1274	ENSG00000160209	ENSG00000160209	0.0564	0.9984	-1.9702	chr21	PDXK	protein_coding	pyridoxal (pyridoxine, vitamin B6) kinase [Source:HGNC Symbol;Acc:8819]
1275	ENSG00000150907	ENSG00000150907	0.0564	0.9984	-1.9105	chr13	FOXO1	protein_coding	forkhead box O1 [Source:HGNC Symbol;Acc:3819]
1276	ENSG00000172269	ENSG00000172269	0.0565	0.9984	-2.3833	chr11	DPAGT1	protein_coding	dolichyl-phosphate (UDP-N-acetylglucosamine) N-acetylglucosaminephosphotransferase 1 (GlcNAc-1-P transferase) [Source:HGNC Symbol;Acc:2995]
1277	ENSG00000233125	ENSG00000233125	0.0565	0.9984	-2.7472	chr1	ACTBP12	pseudogene	actin, beta pseudogene 12 [Source:HGNC Symbol;Acc:150]
1278	ENSG00000010810	ENSG00000010810	0.0566	0.9984	-1.9312	chr6	FYN	protein_coding	FYN oncogene related to SRC, FGR, YES [Source:HGNC Symbol;Acc:4037]
1279	ENSG00000092295	ENSG00000092295	0.0566	0.9984	-3.0151	chr14	TGM1	protein_coding	transglutaminase 1 (K polypeptide epidermal type I, protein-glutamine-gamma-glutamyltransferase) [Source:HGNC Symbol;Acc:11777]
1280	ENSG00000178445	ENSG00000178445	0.0566	0.9984	-2.4658	chr9	GLDC	protein_coding	glycine dehydrogenase (decarboxylating) [Source:HGNC Symbol;Acc:4313]
1281	ENSG00000201913	ENSG00000201913	0.0566	0.9984	2.2051	chr7	Y_RNA	misc_RNA	Y RNA [Source:RFAM;Acc:RF00019]
1282	ENSG00000199461	ENSG00000199461	0.0567	0.9984	1.0649	chr14	Y_RNA	misc_RNA	Y RNA [Source:RFAM;Acc:RF00019]
1283	ENSG00000197582	ENSG00000197582	0.0567	0.9984	2.3257	chrX	GPX1P1	pseudogene	glutathione peroxidase pseudogene 1 [Source:HGNC Symbol;Acc:4560]
1284	ENSG00000154274	ENSG00000154274	0.0567	0.9984	-3.0261	chr4	C4orf19	protein_coding	chromosome 4 open reading frame 19 [Source:HGNC Symbol;Acc:25618]
1285	ENSG00000160796	ENSG00000160796	0.0568	0.9984	-1.8124	chr3	NBEAL2	protein_coding	neurobeachin-like 2 [Source:HGNC Symbol;Acc:31928]
1286	ENSG00000229164	ENSG00000229164	0.0568	0.9984	-3.2463	chr14	TRAC	TR_C_gene	T cell receptor alpha constant [Source:HGNC Symbol;Acc:12029]
1287	ENSG00000072310	ENSG00000072310	0.0568	0.9984	-1.9558	chr17	SREBF1	protein_coding	sterol regulatory element binding transcription factor 1 [Source:HGNC Symbol;Acc:11289]
1288	ENSG00000170961	ENSG00000170961	0.0569	0.9984	-3.0322	chr8	HAS2	protein_coding	hyaluronan synthase 2 [Source:HGNC Symbol;Acc:4819]
1289	ENSG00000202008	ENSG00000202008	0.0569	0.9984	1.4431	chr2	Y_RNA	misc_RNA	Y RNA [Source:RFAM;Acc:RF00019]
1290	ENSG00000248019	ENSG00000248019	0.057	0.9984	-2.7993	chr4	FAM13A-AS1	antisense	FAM13A antisense RNA 1 [Source:HGNC Symbol;Acc:19370]
1291	ENSG00000212505	ENSG00000212505	0.0571	0.9984	-3.1412	chr10	RNA5SP299	rRNA	RNA, 5S ribosomal pseudogene 299 [Source:HGNC Symbol;Acc:43199]
1292	ENSG00000219410	ENSG00000219410	0.0571	0.9984	-3.1476	chr12	RP4-761J14.8	antisense
1293	ENSG00000196151	ENSG00000196151	0.0572	0.9984	2.5705	chr2	WDSUB1	protein_coding	WD repeat, sterile alpha motif and U-box domain containing 1 [Source:HGNC Symbol;Acc:26697]
1294	ENSG00000183248	ENSG00000183248	0.0573	0.9984	-2.613	chr19	FLJ22184	protein_coding	Protein FLJ22184 [Source:UniProtKB/TrEMBL;Acc:F5H1R7]
1295	ENSG00000161574	ENSG00000161574	0.0573	0.9984	2.4462	chr17	CCL15-CCL14	protein_coding	CCL15-CCL14 readthrough (non-protein coding) [Source:HGNC Symbol;Acc:44436]
1296	ENSG00000213494	ENSG00000213494	0.0573	0.9984	2.4462	chr17	CCL14	protein_coding	chemokine (C-C motif) ligand 14 [Source:HGNC Symbol;Acc:10612]
1297	ENSG00000100359	ENSG00000100359	0.0573	0.9984	-2.4218	chr22	SGSM3	protein_coding	small G protein signaling modulator 3 [Source:HGNC Symbol;Acc:25228]
1298	ENSG00000103489	ENSG00000103489	0.0574	0.9984	-1.8616	chr16	XYLT1	protein_coding	xylosyltransferase I [Source:HGNC Symbol;Acc:15516]
1299	ENSG00000176984	ENSG00000176984	0.0575	0.9984	-2.3749	chr11	AP000679.2	protein_coding	Uncharacterized protein [Source:UniProtKB/TrEMBL;Acc:E7EMW9]
1300	ENSG00000248697	ENSG00000248697	0.0575	0.9984	-3.1415	chr4	TOX4P1	pseudogene	TOX high mobility group box family member 4 pseudogene 1 [Source:HGNC Symbol;Acc:44009]
1301	ENSG00000135736	ENSG00000135736	0.0575	0.9984	-2.6798	chr16	CCDC102A	protein_coding	coiled-coil domain containing 102A [Source:HGNC Symbol;Acc:28097]
1302	ENSG00000126603	ENSG00000126603	0.0575	0.9984	-2.5995	chr16	GLIS2	protein_coding	GLIS family zinc finger 2 [Source:HGNC Symbol;Acc:29450]
1303	ENSG00000065029	ENSG00000065029	0.0575	0.9984	-2.5407	chr6	ZNF76	protein_coding	zinc finger protein 76 [Source:HGNC Symbol;Acc:13149]
1304	ENSG00000007168	ENSG00000007168	0.0576	0.9984	1.9076	chr17	PAFAH1B1	protein_coding	platelet-activating factor acetylhydrolase 1b, regulatory subunit 1 (45kDa) [Source:HGNC Symbol;Acc:8574]
1305	ENSG00000111880	ENSG00000111880	0.0576	0.9984	-2.8455	chr6	RNGTT	protein_coding	RNA guanylyltransferase and 5'-phosphatase [Source:HGNC Symbol;Acc:10073]
1306	ENSG00000148158	ENSG00000148158	0.0577	0.9984	-1.6872	chr9	SNX30	protein_coding	sorting nexin family member 30 [Source:HGNC Symbol;Acc:23685]
1307	ENSG00000177034	ENSG00000177034	0.0577	0.9984	-2.5452	chr5	MTX3	protein_coding	metaxin 3 [Source:HGNC Symbol;Acc:24812]
1308	ENSG00000151687	ENSG00000151687	0.0578	0.9984	2.8429	chr2	ANKAR	protein_coding	ankyrin and armadillo repeat containing [Source:HGNC Symbol;Acc:26350]
1309	ENSG00000124839	ENSG00000124839	0.0578	0.9984	-3.1454	chr2	RAB17	protein_coding	RAB17, member RAS oncogene family [Source:HGNC Symbol;Acc:16523]
1310	ENSG00000233825	ENSG00000233825	0.0578	0.9984	-2.7653	chr10	RP11-135A24.4	antisense
1311	ENSG00000197136	ENSG00000197136	0.0578	0.9984	-2.2865	chr11	PCNXL3	protein_coding	pecanex-like 3 (Drosophila) [Source:HGNC Symbol;Acc:18760]
1312	ENSG00000228053	ENSG00000228053	0.0579	0.9984	3.0788	chr9	RP11-151F5.2	pseudogene
1313	ENSG00000174720	ENSG00000174720	0.0579	0.9984	-2.6289	chr4	LARP7	protein_coding	La ribonucleoprotein domain family, member 7 [Source:HGNC Symbol;Acc:24912]
1314	ENSG00000206989	ENSG00000206989	0.058	0.9984	-2.4079	chr5	SNORD63	snoRNA	small nucleolar RNA, C/D box 63 [Source:HGNC Symbol;Acc:10220]
1315	ENSG00000270055	ENSG00000270055	0.058	0.9984	3.0638	chr15	CTD-3092A11.2	sense_intronic
1316	ENSG00000138592	ENSG00000138592	0.058	0.9984	-2.1694	chr15	USP8	protein_coding	ubiquitin specific peptidase 8 [Source:HGNC Symbol;Acc:12631]
1317	ENSG00000176160	ENSG00000176160	0.058	0.9984	-2.7238	chr17	HSF5	protein_coding	heat shock transcription factor family member 5 [Source:HGNC Symbol;Acc:26862]
1318	ENSG00000125998	ENSG00000125998	0.0581	0.9984	2.9314	chr20	FAM83C	protein_coding	family with sequence similarity 83, member C [Source:HGNC Symbol;Acc:16121]
1319	ENSG00000240247	ENSG00000240247	0.0582	0.9984	-2.6522	chr8	DEFA1B	protein_coding	defensin, alpha 1B [Source:HGNC Symbol;Acc:33596]
1320	ENSG00000184156	ENSG00000184156	0.0583	0.9984	-2.014	chr8	KCNQ3	protein_coding	potassium voltage-gated channel, KQT-like subfamily, member 3 [Source:HGNC Symbol;Acc:6297]
1321	ENSG00000262621	ENSG00000262621	0.0583	0.9984	-2.3772	chr16	LA16c-306E5.2	processed_transcript
1322	ENSG00000197467	ENSG00000197467	0.0584	0.9984	-2.3286	chr10	COL13A1	protein_coding	collagen, type XIII, alpha 1 [Source:HGNC Symbol;Acc:2190]
1323	ENSG00000072803	ENSG00000072803	0.0584	0.9984	-2.7667	chr5	FBXW11	protein_coding	F-box and WD repeat domain containing 11 [Source:HGNC Symbol;Acc:13607]
1324	ENSG00000128829	ENSG00000128829	0.0585	0.9984	2.4785	chr15	EIF2AK4	protein_coding	eukaryotic translation initiation factor 2 alpha kinase 4 [Source:HGNC Symbol;Acc:19687]
1325	ENSG00000175928	ENSG00000175928	0.0585	0.9984	-2.6169	chr3	LRRN1	protein_coding	leucine rich repeat neuronal 1 [Source:HGNC Symbol;Acc:20980]
1326	ENSG00000106829	ENSG00000106829	0.0586	0.9984	-2.5014	chr9	TLE4	protein_coding	transducin-like enhancer of split 4 (E(sp1) homolog, Drosophila) [Source:HGNC Symbol;Acc:11840]
1327	ENSG00000128050	ENSG00000128050	0.0586	0.9984	-3.1353	chr4	PAICS	protein_coding	phosphoribosylaminoimidazole carboxylase, phosphoribosylaminoimidazole succinocarboxamide synthetase [Source:HGNC Symbol;Acc:8587]
1328	ENSG00000185736	ENSG00000185736	0.0586	0.9984	-2.0582	chr10	ADARB2	protein_coding	adenosine deaminase, RNA-specific, B2 [Source:HGNC Symbol;Acc:227]
1329	ENSG00000110455	ENSG00000110455	0.0587	0.9984	-2.3027	chr11	ACCS	protein_coding	1-aminocyclopropane-1-carboxylate synthase homolog (Arabidopsis)(non-functional) [Source:HGNC Symbol;Acc:23989]
1330	ENSG00000186704	ENSG00000186704	0.0587	0.9984	-3.2254	chr7	DTX2P1	pseudogene	deltex homolog 2 pseudogene 1 [Source:HGNC Symbol;Acc:42352]
1331	ENSG00000265479	ENSG00000265479	0.0587	0.9984	-3.2254	chr7	DTX2P1-UPK3BP1-PMS2P11	processed_transcript	DTX2P1-UPK3BP1-PMS2P11 readthrough transcribed pseudogene [Source:HGNC Symbol;Acc:42360]
1332	ENSG00000200615	ENSG00000200615	0.0589	0.9984	1.2021	chr11	Y_RNA	misc_RNA	Y RNA [Source:RFAM;Acc:RF00019]
1333	ENSG00000100580	ENSG00000100580	0.0589	0.9984	-2.4569	chr14	TMED8	protein_coding	transmembrane emp24 protein transport domain containing 8 [Source:HGNC Symbol;Acc:18633]
1334	ENSG00000239884	ENSG00000239884	0.059	0.9984	-2.6905	chr17	RN7SL608P	misc_RNA	RNA, 7SL, cytoplasmic 608, pseudogene [Source:HGNC Symbol;Acc:46624]
1335	ENSG00000235162	ENSG00000235162	0.059	0.9984	-2.6568	chr12	C12orf75	protein_coding	chromosome 12 open reading frame 75 [Source:HGNC Symbol;Acc:35164]
1336	ENSG00000196862	ENSG00000196862	0.059	0.9984	-2.7796	chr2	RGPD4	protein_coding	RANBP2-like and GRIP domain containing 4 [Source:HGNC Symbol;Acc:32417]
1337	ENSG00000227939	ENSG00000227939	0.059	0.9984	1.8274	chr6	RPL3P2	pseudogene	ribosomal protein L3 pseudogene 2 [Source:HGNC Symbol;Acc:17834]
1338	ENSG00000155100	ENSG00000155100	0.059	0.9984	-2.5261	chr8	OTUD6B	protein_coding	OTU domain containing 6B [Source:HGNC Symbol;Acc:24281]
1339	ENSG00000119720	ENSG00000119720	0.0591	0.9984	-2.7206	chr14	NRDE2	protein_coding	NRDE-2, necessary for RNA interference, domain containing [Source:HGNC Symbol;Acc:20186]
1340	ENSG00000144218	ENSG00000144218	0.0592	0.9984	2.6336	chr2	AFF3	protein_coding	AF4/FMR2 family, member 3 [Source:HGNC Symbol;Acc:6473]
1341	ENSG00000240674	ENSG00000240674	0.0592	0.9984	-3.1188	chr4	RP11-366M4.1	pseudogene
1342	ENSG00000215837	ENSG00000215837	0.0592	0.9984	-2.9973	chr3	SDHAP2	pseudogene	succinate dehydrogenase complex, subunit A, flavoprotein pseudogene 2 [Source:HGNC Symbol;Acc:27408]
1343	ENSG00000152684	ENSG00000152684	0.0593	0.9984	-3.1289	chr5	PELO	protein_coding	pelota homolog (Drosophila) [Source:HGNC Symbol;Acc:8829]
1344	ENSG00000163328	ENSG00000163328	0.0593	0.9984	-2.6685	chr2	GPR155	protein_coding	G protein-coupled receptor 155 [Source:HGNC Symbol;Acc:22951]
1345	ENSG00000204599	ENSG00000204599	0.0593	0.9984	-3	chr6	TRIM39	protein_coding	tripartite motif containing 39 [Source:HGNC Symbol;Acc:10065]
1346	ENSG00000234741	ENSG00000234741	0.0594	0.9984	-1.8645	chr1	GAS5	processed_transcript	growth arrest-specific 5 (non-protein coding) [Source:HGNC Symbol;Acc:16355]
1347	ENSG00000109265	ENSG00000109265	0.0594	0.9984	-3.1209	chr4	KIAA1211	protein_coding	KIAA1211 [Source:HGNC Symbol;Acc:29219]
1348	ENSG00000205937	ENSG00000205937	0.0594	0.9984	-2.7068	chr16	RNPS1	protein_coding	RNA binding protein S1, serine-rich domain [Source:HGNC Symbol;Acc:10080]
1349	ENSG00000167766	ENSG00000167766	0.0595	0.9984	2.5898	chr19	ZNF83	protein_coding	zinc finger protein 83 [Source:HGNC Symbol;Acc:13158]
1350	ENSG00000255823	ENSG00000255823	0.0596	0.9984	1.0698	chr11	MTRNR2L8	protein_coding	MT-RNR2-like 8 [Source:HGNC Symbol;Acc:37165]
1351	ENSG00000099246	ENSG00000099246	0.0596	0.9984	-2.827	chr10	RAB18	protein_coding	RAB18, member RAS oncogene family [Source:HGNC Symbol;Acc:14244]
1352	ENSG00000166484	ENSG00000166484	0.0599	0.9984	-1.7693	chr17	MAPK7	protein_coding	mitogen-activated protein kinase 7 [Source:HGNC Symbol;Acc:6880]
1353	ENSG00000169635	ENSG00000169635	0.0599	0.9984	-2.4928	chr22	HIC2	protein_coding	hypermethylated in cancer 2 [Source:HGNC Symbol;Acc:18595]
1354	ENSG00000176531	ENSG00000176531	0.06	0.9984	-2.1861	chr19	PHLDB3	protein_coding	pleckstrin homology-like domain, family B, member 3 [Source:HGNC Symbol;Acc:30499]
1355	ENSG00000102103	ENSG00000102103	0.06	0.9984	2.8867	chrX	PQBP1	protein_coding	polyglutamine binding protein 1 [Source:HGNC Symbol;Acc:9330]
1356	ENSG00000197771	ENSG00000197771	0.06	0.9984	2.1077	chr10	MCMBP	protein_coding	minichromosome maintenance complex binding protein [Source:HGNC Symbol;Acc:25782]
1357	ENSG00000269028	ENSG00000269028	0.06	0.9984	1.0615	chr3	MTRNR2L12	protein_coding	MT-RNR2-like 12 (pseudogene) [Source:HGNC Symbol;Acc:37169]
1358	ENSG00000008300	ENSG00000008300	0.06	0.9984	-2.1933	chr3	CELSR3	protein_coding	cadherin, EGF LAG seven-pass G-type receptor 3 [Source:HGNC Symbol;Acc:3230]
1359	ENSG00000209804	ENSG00000209804	0.06	0.9984	-1.612	chr1	RNU11	snRNA	RNA, U11 small nuclear [Source:HGNC Symbol;Acc:10108]
1360	ENSG00000270103	ENSG00000270103	0.06	0.9984	-1.612	chr1	RNU11	lincRNA
1361	ENSG00000101577	ENSG00000101577	0.06	0.9984	-2.2565	chr18	LPIN2	protein_coding	lipin 2 [Source:HGNC Symbol;Acc:14450]
1362	ENSG00000008869	ENSG00000008869	0.0601	0.9984	-2.6043	chr2	HEATR5B	protein_coding	HEAT repeat containing 5B [Source:HGNC Symbol;Acc:29273]
1363	ENSG00000271614	ENSG00000271614	0.0601	0.9984	-2.855	chr12	RP11-591N1.1	lincRNA
1364	ENSG00000100647	ENSG00000100647	0.0602	0.9984	-2.3535	chr14	KIAA0247	protein_coding	KIAA0247 [Source:HGNC Symbol;Acc:19956]
1365	ENSG00000159200	ENSG00000159200	0.0602	0.9984	2.833	chr21	RCAN1	protein_coding	regulator of calcineurin 1 [Source:HGNC Symbol;Acc:3040]
1366	ENSG00000101407	ENSG00000101407	0.0602	0.9984	-2.8742	chr20	TTI1	protein_coding	TELO2 interacting protein 1 [Source:HGNC Symbol;Acc:29029]
1367	ENSG00000156232	ENSG00000156232	0.0602	0.9984	-2.5235	chr15	WHAMM	protein_coding	WAS protein homolog associated with actin, golgi membranes and microtubules [Source:HGNC Symbol;Acc:30493]
1368	ENSG00000003096	ENSG00000003096	0.0603	0.9984	-2.2361	chrX	KLHL13	protein_coding	kelch-like family member 13 [Source:HGNC Symbol;Acc:22931]
1369	ENSG00000265610	ENSG00000265610	0.0604	0.9984	-2.8233	chr22	CR536603.1	miRNA
1370	ENSG00000183629	ENSG00000183629	0.0604	0.9984	-2.7009	chr15	GOLGA8G	protein_coding	golgin A8 family, member G [Source:HGNC Symbol;Acc:25328]
1371	ENSG00000161960	ENSG00000161960	0.0605	0.9984	-1.739	chr17	EIF4A1	protein_coding	eukaryotic translation initiation factor 4A1 [Source:HGNC Symbol;Acc:3282]
1372	ENSG00000206892	ENSG00000206892	0.0605	0.9984	-3.1265	chr3	RNU6-42	snRNA	RNA, U6 small nuclear 42 [Source:HGNC Symbol;Acc:34286]
1373	ENSG00000242294	ENSG00000242294	0.0605	0.9984	-3.2027	chr7	CTB-161A2.3	pseudogene
1374	ENSG00000153820	ENSG00000153820	0.0606	0.9984	-2.9877	chr2	SPHKAP	protein_coding	SPHK1 interactor, AKAP domain containing [Source:HGNC Symbol;Acc:30619]
1375	ENSG00000223529	ENSG00000223529	0.0606	0.9984	-2.3631	chr3	EEF1A1P8	pseudogene	eukaryotic translation elongation factor 1 alpha 1 pseudogene 8 [Source:HGNC Symbol;Acc:3203]
1376	ENSG00000165105	ENSG00000165105	0.0607	0.9984	-2.5047	chr9	RASEF	protein_coding	RAS and EF-hand domain containing [Source:HGNC Symbol;Acc:26464]
1377	ENSG00000265148	ENSG00000265148	0.0607	0.9984	-2.3298	chr17	BZRAP1-AS1	antisense	BZRAP1 antisense RNA 1 [Source:HGNC Symbol;Acc:44148]
1378	ENSG00000252301	ENSG00000252301	0.0608	0.9984	-1.5131	chr3	RNA5SP134	rRNA	RNA, 5S ribosomal pseudogene 134 [Source:HGNC Symbol;Acc:43034]
1379	ENSG00000186577	ENSG00000186577	0.0608	0.9984	-2.8839	chr6	C6orf1	protein_coding	chromosome 6 open reading frame 1 [Source:HGNC Symbol;Acc:1340]
1380	ENSG00000104518	ENSG00000104518	0.0609	0.9984	-2.5643	chr8	GSDMD	protein_coding	gasdermin D [Source:HGNC Symbol;Acc:25697]
1381	ENSG00000126602	ENSG00000126602	0.0609	0.9984	-2.5504	chr16	TRAP1	protein_coding	TNF receptor-associated protein 1 [Source:HGNC Symbol;Acc:16264]
1382	ENSG00000206676	ENSG00000206676	0.061	0.9984	1.1442	chr15	Y_RNA	misc_RNA	Y RNA [Source:RFAM;Acc:RF00019]
1383	ENSG00000178974	ENSG00000178974	0.0611	0.9984	-3.1531	chr14	FBXO34	protein_coding	F-box protein 34 [Source:HGNC Symbol;Acc:20201]
1384	ENSG00000110076	ENSG00000110076	0.0612	0.9984	-1.7436	chr11	NRXN2	protein_coding	neurexin 2 [Source:HGNC Symbol;Acc:8009]
1385	ENSG00000260644	ENSG00000260644	0.0613	0.9984	-2.3322	chr16	HERC2P5	pseudogene	hect domain and RLD 2 pseudogene 5 [Source:HGNC Symbol;Acc:4873]
1386	ENSG00000157833	ENSG00000157833	0.0613	0.9984	2.1611	chr2	GAREML	protein_coding	GRB2 associated, regulator of MAPK1-like [Source:HGNC Symbol;Acc:27172]
1387	ENSG00000129675	ENSG00000129675	0.0614	0.9984	-2.4715	chrX	ARHGEF6	protein_coding	Rac/Cdc42 guanine nucleotide exchange factor (GEF) 6 [Source:HGNC Symbol;Acc:685]
1388	ENSG00000187257	ENSG00000187257	0.0615	0.9984	3.0396	chr7	RSBN1L	protein_coding	round spermatid basic protein 1-like [Source:HGNC Symbol;Acc:24765]
1389	ENSG00000138835	ENSG00000138835	0.0615	0.9984	-1.8873	chr9	RGS3	protein_coding	regulator of G-protein signaling 3 [Source:HGNC Symbol;Acc:9999]
1390	ENSG00000106125	ENSG00000106125	0.0616	0.9984	-2.5072	chr7	FAM188B	protein_coding	family with sequence similarity 188, member B [Source:HGNC Symbol;Acc:21916]
1391	ENSG00000111554	ENSG00000111554	0.0616	0.9984	3.0427	chr12	MDM1	protein_coding	Mdm1 nuclear protein homolog (mouse) [Source:HGNC Symbol;Acc:29917]
1392	ENSG00000136381	ENSG00000136381	0.0617	0.9984	-2.2919	chr15	IREB2	protein_coding	iron-responsive element binding protein 2 [Source:HGNC Symbol;Acc:6115]
1393	ENSG00000021300	ENSG00000021300	0.0617	0.9984	-2.1153	chr11	PLEKHB1	protein_coding	pleckstrin homology domain containing, family B (evectins) member 1 [Source:HGNC Symbol;Acc:19079]
1394	ENSG00000239500	ENSG00000239500	0.0617	0.9984	-3.0951	chrX	RP1-169K13.3	pseudogene
1395	ENSG00000130305	ENSG00000130305	0.0617	0.9984	-2.797	chr7	NSUN5	protein_coding	NOP2/Sun domain family, member 5 [Source:HGNC Symbol;Acc:16385]
1396	ENSG00000206775	ENSG00000206775	0.0618	0.9984	-2.1499	chr19	SNORD37	snoRNA	small nucleolar RNA, C/D box 37 [Source:HGNC Symbol;Acc:10166]
1397	ENSG00000025800	ENSG00000025800	0.0618	0.9984	-2.0712	chr1	KPNA6	protein_coding	karyopherin alpha 6 (importin alpha 7) [Source:HGNC Symbol;Acc:6399]
1398	ENSG00000215007	ENSG00000215007	0.0619	0.9984	-2.636	chrX	DNAJA1P3	pseudogene	DnaJ (Hsp40) homolog, subfamily A, member 1 pseudogene 3 [Source:HGNC Symbol;Acc:39339]
1399	ENSG00000172354	ENSG00000172354	0.0619	0.9984	-2.2529	chr7	GNB2	protein_coding	guanine nucleotide binding protein (G protein), beta polypeptide 2 [Source:HGNC Symbol;Acc:4398]
1400	ENSG00000183808	ENSG00000183808	0.062	0.9984	2.4982	chr8	RBM12B	protein_coding	RNA binding motif protein 12B [Source:HGNC Symbol;Acc:32310]
1401	ENSG00000161328	ENSG00000161328	0.062	0.9984	-2.9668	chr11	LRRC56	protein_coding	leucine rich repeat containing 56 [Source:HGNC Symbol;Acc:25430]
1402	ENSG00000100218	ENSG00000100218	0.0621	0.9984	-2.9754	chr22	RTDR1	protein_coding	rhabdoid tumor deletion region gene 1 [Source:HGNC Symbol;Acc:13437]
1403	ENSG00000204444	ENSG00000204444	0.0622	0.9984	-2.8546	chr6	APOM	protein_coding	apolipoprotein M [Source:HGNC Symbol;Acc:13916]
1404	ENSG00000233280	ENSG00000233280	0.0623	0.9984	-2.702	chr3	CRYBG3	protein_coding	Beta/gamma crystallin domain-containing protein 3; cDNA FLJ60082, weakly similar to Uro-adherence factor A [Source:UniProtKB/TrEMBL;Acc:B4DLE8]
1405	ENSG00000203950	ENSG00000203950	0.0623	0.9984	-2.9663	chrX	FAM127B	protein_coding	family with sequence similarity 127, member B [Source:HGNC Symbol;Acc:24514]
1406	ENSG00000171817	ENSG00000171817	0.0623	0.9984	-2.6651	chr19	ZNF540	protein_coding	zinc finger protein 540 [Source:HGNC Symbol;Acc:25331]
1407	ENSG00000142303	ENSG00000142303	0.0624	0.9984	-2.6162	chr19	ADAMTS10	protein_coding	ADAM metallopeptidase with thrombospondin type 1 motif, 10 [Source:HGNC Symbol;Acc:13201]
1408	ENSG00000212724	ENSG00000212724	0.0624	0.9984	-3.0952	chr17	KRTAP2-3	protein_coding	keratin associated protein 2-3 [Source:HGNC Symbol;Acc:18906]
1409	ENSG00000213417	ENSG00000213417	0.0624	0.9984	-3.0952	chr17	KRTAP2-4	protein_coding	keratin associated protein 2-4 [Source:HGNC Symbol;Acc:18891]
1410	ENSG00000164181	ENSG00000164181	0.0625	0.9984	2.693	chr5	ELOVL7	protein_coding	ELOVL fatty acid elongase 7 [Source:HGNC Symbol;Acc:26292]
1411	ENSG00000164535	ENSG00000164535	0.0626	0.9984	-2.4331	chr7	DAGLB	protein_coding	diacylglycerol lipase, beta [Source:HGNC Symbol;Acc:28923]
1412	ENSG00000015133	ENSG00000015133	0.0626	0.9984	-2.303	chr14	CCDC88C	protein_coding	coiled-coil domain containing 88C [Source:HGNC Symbol;Acc:19967]
1413	ENSG00000168395	ENSG00000168395	0.0626	0.9984	-2.4373	chr2	ING5	protein_coding	inhibitor of growth family, member 5 [Source:HGNC Symbol;Acc:19421]
1414	ENSG00000259721	ENSG00000259721	0.0626	0.9984	-2.8633	chr15	RP11-758N13.1	lincRNA
1415	ENSG00000137409	ENSG00000137409	0.0627	0.9984	-2.3886	chr6	MTCH1	protein_coding	mitochondrial carrier 1 [Source:HGNC Symbol;Acc:17586]
1416	ENSG00000160007	ENSG00000160007	0.0627	0.9984	-2.2604	chr19	ARHGAP35	protein_coding	Rho GTPase activating protein 35 [Source:HGNC Symbol;Acc:4591]
1417	ENSG00000130382	ENSG00000130382	0.0628	0.9984	-1.8101	chr19	MLLT1	protein_coding	myeloid/lymphoid or mixed-lineage leukemia (trithorax homolog, Drosophila); translocated to, 1 [Source:HGNC Symbol;Acc:7134]
1418	ENSG00000112419	ENSG00000112419	0.0628	0.9984	2.0778	chr6	PHACTR2	protein_coding	phosphatase and actin regulator 2 [Source:HGNC Symbol;Acc:20956]
1419	ENSG00000218233	ENSG00000218233	0.0628	0.9984	-2.8582	chr6	NEPNP	pseudogene	nephrocan, pseudogene [Source:HGNC Symbol;Acc:33184]
1420	ENSG00000241458	ENSG00000241458	0.0628	0.9984	-2.637	chr5	RP11-461O14.1	pseudogene
1421	ENSG00000055211	ENSG00000055211	0.0628	0.9984	-2.6295	chr6	GINM1	protein_coding	glycoprotein integral membrane 1 [Source:HGNC Symbol;Acc:21074]
1422	ENSG00000164032	ENSG00000164032	0.0629	0.9984	-2.4364	chr4	H2AFZ	protein_coding	H2A histone family, member Z [Source:HGNC Symbol;Acc:4741]
1423	ENSG00000130590	ENSG00000130590	0.0629	0.9984	-2.734	chr20	SAMD10	protein_coding	sterile alpha motif domain containing 10 [Source:HGNC Symbol;Acc:16129]
1424	ENSG00000184956	ENSG00000184956	0.0629	0.9984	-1.9164	chr11	MUC6	protein_coding	mucin 6, oligomeric mucus/gel-forming [Source:HGNC Symbol;Acc:7517]
1425	ENSG00000172818	ENSG00000172818	0.063	0.9984	-2.0557	chr11	OVOL1	protein_coding	ovo-like 1(Drosophila) [Source:HGNC Symbol;Acc:8525]
1426	ENSG00000214397	ENSG00000214397	0.063	0.9984	2.9012	chr15	DKFZP779J2370	protein_coding
1427	ENSG00000115919	ENSG00000115919	0.0631	0.9984	-3.1698	chr2	KYNU	protein_coding	kynureninase [Source:HGNC Symbol;Acc:6469]
1428	ENSG00000113719	ENSG00000113719	0.0631	0.9984	-2.515	chr5	ERGIC1	protein_coding	endoplasmic reticulum-golgi intermediate compartment (ERGIC) 1 [Source:HGNC Symbol;Acc:29205]
1429	ENSG00000134324	ENSG00000134324	0.0631	0.9984	-2.2275	chr2	LPIN1	protein_coding	lipin 1 [Source:HGNC Symbol;Acc:13345]
1430	ENSG00000262786	ENSG00000262786	0.0632	0.9984	-2.9309	chr17	RP11-214O1.1	lincRNA
1431	ENSG00000138375	ENSG00000138375	0.0632	0.9984	-2.4949	chr2	SMARCAL1	protein_coding	SWI/SNF related, matrix associated, actin dependent regulator of chromatin, subfamily a-like 1 [Source:HGNC Symbol;Acc:11102]
1432	ENSG00000118922	ENSG00000118922	0.0633	0.9984	-1.9775	chr13	KLF12	protein_coding	Kruppel-like factor 12 [Source:HGNC Symbol;Acc:6346]
1433	ENSG00000130226	ENSG00000130226	0.0633	0.9984	-2.1811	chr7	DPP6	protein_coding	dipeptidyl-peptidase 6 [Source:HGNC Symbol;Acc:3010]
1434	ENSG00000135636	ENSG00000135636	0.0634	0.9984	-2.0144	chr2	DYSF	protein_coding	dysferlin, limb girdle muscular dystrophy 2B (autosomal recessive) [Source:HGNC Symbol;Acc:3097]
1435	ENSG00000126524	ENSG00000126524	0.0634	0.9984	-2.4972	chr7	SBDS	protein_coding	Shwachman-Bodian-Diamond syndrome [Source:HGNC Symbol;Acc:19440]
1436	ENSG00000201279	ENSG00000201279	0.0635	0.9984	1.1377	chr11	Y_RNA	misc_RNA	Y RNA [Source:RFAM;Acc:RF00019]
1437	ENSG00000199675	ENSG00000199675	0.0635	0.9984	-2.4068	chr11	snoU2-30	snoRNA	Small nucleolar RNA U2-30 [Source:RFAM;Acc:RF00493]
1438	ENSG00000151458	ENSG00000151458	0.0636	0.9984	-2.8155	chr4	ANKRD50	protein_coding	ankyrin repeat domain 50 [Source:HGNC Symbol;Acc:29223]
1439	ENSG00000186638	ENSG00000186638	0.0636	0.9984	-2.7726	chr9	KIF24	protein_coding	kinesin family member 24 [Source:HGNC Symbol;Acc:19916]
1440	ENSG00000233276	ENSG00000233276	0.0637	0.9984	1.7648	chr3	GPX1	protein_coding	glutathione peroxidase 1 [Source:HGNC Symbol;Acc:4553]
1441	ENSG00000126016	ENSG00000126016	0.0637	0.9984	2.465	chrX	AMOT	protein_coding	angiomotin [Source:HGNC Symbol;Acc:17810]
1442	ENSG00000134815	ENSG00000134815	0.0637	0.9984	-2.4273	chr19	DHX34	protein_coding	DEAH (Asp-Glu-Ala-His) box polypeptide 34 [Source:HGNC Symbol;Acc:16719]
1443	ENSG00000113749	ENSG00000113749	0.0637	0.9984	-2.6741	chr5	HRH2	protein_coding	histamine receptor H2 [Source:HGNC Symbol;Acc:5183]
1444	ENSG00000134330	ENSG00000134330	0.0637	0.9984	-2.5595	chr2	IAH1	protein_coding	isoamyl acetate-hydrolyzing esterase 1 homolog (S. cerevisiae) [Source:HGNC Symbol;Acc:27696]
1445	ENSG00000231924	ENSG00000231924	0.0638	0.9984	-2.6192	chr19	PSG1	protein_coding	pregnancy specific beta-1-glycoprotein 1 [Source:HGNC Symbol;Acc:9514]
1446	ENSG00000106268	ENSG00000106268	0.0638	0.9984	2.8587	chr7	NUDT1	protein_coding	nudix (nucleoside diphosphate linked moiety X)-type motif 1 [Source:HGNC Symbol;Acc:8048]
1447	ENSG00000177192	ENSG00000177192	0.0639	0.9984	-2.6711	chr12	PUS1	protein_coding	pseudouridylate synthase 1 [Source:HGNC Symbol;Acc:15508]
1448	ENSG00000204196	ENSG00000204196	0.0639	0.9984	2.092	chr2	AC011737.2	pseudogene
1449	ENSG00000260121	ENSG00000260121	0.064	0.9984	-2.9441	chr16	RP5-1142A6.9	antisense
1450	ENSG00000207421	ENSG00000207421	0.064	0.9984	-1.7757	chr1	SNORD38B	snoRNA	small nucleolar RNA, C/D box 38B [Source:HGNC Symbol;Acc:30356]
1451	ENSG00000169894	ENSG00000169894	0.064	0.9984	-1.7935	chr7	MUC3A	protein_coding	mucin 3A, cell surface associated [Source:HGNC Symbol;Acc:7513]
1452	ENSG00000113108	ENSG00000113108	0.0641	0.9984	-2.8041	chr5	APBB3	protein_coding	amyloid beta (A4) precursor protein-binding, family B, member 3 [Source:HGNC Symbol;Acc:20708]
1453	ENSG00000136802	ENSG00000136802	0.0641	0.9984	-2.7074	chr9	LRRC8A	protein_coding	leucine rich repeat containing 8 family, member A [Source:HGNC Symbol;Acc:19027]
1454	ENSG00000076351	ENSG00000076351	0.0642	0.9984	-2.7774	chr17	SLC46A1	protein_coding	solute carrier family 46 (folate transporter), member 1 [Source:HGNC Symbol;Acc:30521]
1455	ENSG00000117318	ENSG00000117318	0.0644	0.9984	-2.7622	chr1	ID3	protein_coding	inhibitor of DNA binding 3, dominant negative helix-loop-helix protein [Source:HGNC Symbol;Acc:5362]
1456	ENSG00000171492	ENSG00000171492	0.0644	0.9984	-2.9433	chr1	LRRC8D	protein_coding	leucine rich repeat containing 8 family, member D [Source:HGNC Symbol;Acc:16992]
1457	ENSG00000099942	ENSG00000099942	0.0645	0.9984	1.8734	chr22	CRKL	protein_coding	v-crk sarcoma virus CT10 oncogene homolog (avian)-like [Source:HGNC Symbol;Acc:2363]
1458	ENSG00000202198	ENSG00000202198	0.0645	0.9984	-1.1765	chr6	RN7SK	misc_RNA	RNA, 7SK small nuclear [Source:HGNC Symbol;Acc:10037]
1459	ENSG00000120942	ENSG00000120942	0.0645	0.9984	-2.764	chr1	UBIAD1	protein_coding	UbiA prenyltransferase domain containing 1 [Source:HGNC Symbol;Acc:30791]
1460	ENSG00000092978	ENSG00000092978	0.0646	0.9984	-2.3742	chr1	GPATCH2	protein_coding	G patch domain containing 2 [Source:HGNC Symbol;Acc:25499]
1461	ENSG00000148339	ENSG00000148339	0.0647	0.9984	-1.9579	chr9	SLC25A25	protein_coding	solute carrier family 25 (mitochondrial carrier; phosphate carrier), member 25 [Source:HGNC Symbol;Acc:20663]
1462	ENSG00000104859	ENSG00000104859	0.0648	0.9984	-2.4356	chr19	CLASRP	protein_coding	CLK4-associating serine/arginine rich protein [Source:HGNC Symbol;Acc:17731]
1463	ENSG00000217555	ENSG00000217555	0.0648	0.9984	-2.692	chr16	CKLF	protein_coding	chemokine-like factor [Source:HGNC Symbol;Acc:13253]
1464	ENSG00000143631	ENSG00000143631	0.0648	0.9984	-2.2523	chr1	FLG	protein_coding	filaggrin [Source:HGNC Symbol;Acc:3748]
1465	ENSG00000213293	ENSG00000213293	0.0649	0.9984	3.0077	chr19	CTD-2666L21.3	pseudogene
1466	ENSG00000271204	ENSG00000271204	0.065	0.9984	-2.9041	chr7	RP11-138A9.1	lincRNA
1467	ENSG00000264187	ENSG00000264187	0.0651	0.9984	-2.1073	chr17	FLCN	protein_coding	Uncharacterized protein [Source:UniProtKB/TrEMBL;Acc:J3QW42]
1468	ENSG00000169567	ENSG00000169567	0.0651	0.9984	-3.0466	chr5	HINT1	protein_coding	histidine triad nucleotide binding protein 1 [Source:HGNC Symbol;Acc:4912]
1469	ENSG00000186049	ENSG00000186049	0.0651	0.9984	-2.9271	chr12	KRT73	protein_coding	keratin 73 [Source:HGNC Symbol;Acc:28928]
1470	ENSG00000209582	ENSG00000209582	0.0652	0.9984	-2.1006	chr17	SNORA48	snoRNA	small nucleolar RNA, H/ACA box 48 [Source:HGNC Symbol;Acc:32641]
1471	ENSG00000144802	ENSG00000144802	0.0652	0.9984	-2.0763	chr3	NFKBIZ	protein_coding	nuclear factor of kappa light polypeptide gene enhancer in B-cells inhibitor, zeta [Source:HGNC Symbol;Acc:29805]
1472	ENSG00000257285	ENSG00000257285	0.0652	0.9984	1.095	chr14	RP11-298I3.1	antisense
1473	ENSG00000130699	ENSG00000130699	0.0652	0.9984	-2.1075	chr20	TAF4	protein_coding	TAF4 RNA polymerase II, TATA box binding protein (TBP)-associated factor, 135kDa [Source:HGNC Symbol;Acc:11537]
1474	ENSG00000151461	ENSG00000151461	0.0653	0.9984	-2.4094	chr10	UPF2	protein_coding	UPF2 regulator of nonsense transcripts homolog (yeast) [Source:HGNC Symbol;Acc:17854]
1475	ENSG00000238057	ENSG00000238057	0.0657	0.9984	2.8322	chr2	ZEB2-AS1	antisense	ZEB2 antisense RNA 1 [Source:HGNC Symbol;Acc:37149]
1476	ENSG00000258959	ENSG00000258959	0.0657	0.9984	2.8652	chr14	RP11-1017G21.4	antisense
1477	ENSG00000173011	ENSG00000173011	0.0658	0.9984	-2.2067	chr4	TADA2B	protein_coding	transcriptional adaptor 2B [Source:HGNC Symbol;Acc:30781]
1478	ENSG00000120279	ENSG00000120279	0.0658	0.9984	2.6249	chr6	MYCT1	protein_coding	myc target 1 [Source:HGNC Symbol;Acc:23172]
1479	ENSG00000067715	ENSG00000067715	0.0659	0.9984	-2.7782	chr12	SYT1	protein_coding	synaptotagmin I [Source:HGNC Symbol;Acc:11509]
1480	ENSG00000121350	ENSG00000121350	0.0659	0.9984	-2.7659	chr12	PYROXD1	protein_coding	pyridine nucleotide-disulphide oxidoreductase domain 1 [Source:HGNC Symbol;Acc:26162]
1481	ENSG00000255441	ENSG00000255441	0.066	0.9984	-3.0532	chr19	CTD-2616J11.2	antisense
1482	ENSG00000225483	ENSG00000225483	0.0661	0.9984	3.1234	chr1	RP11-38J22.2	pseudogene
1483	ENSG00000268074	ENSG00000268074	0.0661	0.9984	3.1234	chr1	RP5-998N21.8	pseudogene
1484	ENSG00000268993	ENSG00000268993	0.0661	0.9984	3.1234	chr1	RP11-439A17.5	pseudogene
1485	ENSG00000140932	ENSG00000140932	0.0661	0.9984	-3.0508	chr16	CMTM2	protein_coding	CKLF-like MARVEL transmembrane domain containing 2 [Source:HGNC Symbol;Acc:19173]
1486	ENSG00000142405	ENSG00000142405	0.0662	0.9984	-3.1418	chr19	NLRP12	protein_coding	NLR family, pyrin domain containing 12 [Source:HGNC Symbol;Acc:22938]
1487	ENSG00000210144	ENSG00000210144	0.0662	0.9984	0.7712	chrM	MT-TY	Mt_tRNA	mitochondrially encoded tRNA tyrosine [Source:HGNC Symbol;Acc:7502]
1488	ENSG00000170606	ENSG00000170606	0.0663	0.9984	-2.1669	chr5	HSPA4	protein_coding	heat shock 70kDa protein 4 [Source:HGNC Symbol;Acc:5237]
1489	ENSG00000099385	ENSG00000099385	0.0663	0.9984	-2.4449	chr16	BCL7C	protein_coding	B-cell CLL/lymphoma 7C [Source:HGNC Symbol;Acc:1006]
1490	ENSG00000248712	ENSG00000248712	0.0664	0.9984	-3.042	chr11	CCDC153	protein_coding	coiled-coil domain containing 153 [Source:HGNC Symbol;Acc:27446]
1491	ENSG00000154642	ENSG00000154642	0.0664	0.9984	-2.6177	chr21	C21orf91	protein_coding	chromosome 21 open reading frame 91 [Source:HGNC Symbol;Acc:16459]
1492	ENSG00000200653	ENSG00000200653	0.0665	0.9984	-3.039	chr14	RNU4-92P	snRNA	RNA, U4 small nuclear 92, pseudogene [Source:HGNC Symbol;Acc:47028]
1493	ENSG00000270184	ENSG00000270184	0.0665	0.9984	-2.7463	chr16	RP11-568J23.5	antisense
1494	ENSG00000270020	ENSG00000270020	0.0665	0.9984	-2.7499	chr16	RP11-463O9.9	lincRNA
1495	ENSG00000186297	ENSG00000186297	0.0667	0.9984	-2.5089	chr15	GABRA5	protein_coding	gamma-aminobutyric acid (GABA) A receptor, alpha 5 [Source:HGNC Symbol;Acc:4079]
1496	ENSG00000237399	ENSG00000237399	0.0667	0.9984	-2.1127	chr10	PITRM1-AS1	processed_transcript	PITRM1 antisense RNA 1 [Source:HGNC Symbol;Acc:44675]
1497	ENSG00000245685	ENSG00000245685	0.0668	0.9984	-2.748	chr4	AF146191.4	lincRNA
1498	ENSG00000164896	ENSG00000164896	0.0669	0.9984	-1.8921	chr7	FASTK	protein_coding	Fas-activated serine/threonine kinase [Source:HGNC Symbol;Acc:24676]
1499	ENSG00000101230	ENSG00000101230	0.067	0.9984	-2.926	chr20	ISM1	protein_coding	isthmin 1 homolog (zebrafish) [Source:HGNC Symbol;Acc:16213]
1500	ENSG00000149823	ENSG00000149823	0.0671	0.9984	-2.4484	chr11	VPS51	protein_coding	vacuolar protein sorting 51 homolog (S. cerevisiae) [Source:HGNC Symbol;Acc:1172]
1501	ENSG00000163872	ENSG00000163872	0.0671	0.9984	-1.6203	chr3	YEATS2	protein_coding	YEATS domain containing 2 [Source:HGNC Symbol;Acc:25489]
1502	ENSG00000124257	ENSG00000124257	0.0671	0.9984	-2.8335	chr20	NEURL2	protein_coding	neuralized homolog 2 (Drosophila) [Source:HGNC Symbol;Acc:16156]
1503	ENSG00000170370	ENSG00000170370	0.0672	0.9984	-3.041	chr10	EMX2	protein_coding	empty spiracles homeobox 2 [Source:HGNC Symbol;Acc:3341]
1504	ENSG00000178105	ENSG00000178105	0.0672	0.9984	2.5954	chr11	DDX10	protein_coding	DEAD (Asp-Glu-Ala-Asp) box polypeptide 10 [Source:HGNC Symbol;Acc:2735]
1505	ENSG00000100427	ENSG00000100427	0.0672	0.9984	-2.3709	chr22	MLC1	protein_coding	megalencephalic leukoencephalopathy with subcortical cysts 1 [Source:HGNC Symbol;Acc:17082]
1506	ENSG00000206142	ENSG00000206142	0.0673	0.9984	-2.636	chr22	FAM230C	lincRNA	family with sequence similarity 230, member C [Source:HGNC Symbol;Acc:24482]
1507	ENSG00000176678	ENSG00000176678	0.0675	0.9984	-2.1859	chr16	FOXL1	protein_coding	forkhead box L1 [Source:HGNC Symbol;Acc:3817]
1508	ENSG00000211890	ENSG00000211890	0.0675	0.9984	-2.827	chr14	IGHA2	IG_C_gene	immunoglobulin heavy constant alpha 2 (A2m marker) [Source:HGNC Symbol;Acc:5479]
1509	ENSG00000102974	ENSG00000102974	0.0675	0.9984	-3.0324	chr16	CTCF	protein_coding	CCCTC-binding factor (zinc finger protein) [Source:HGNC Symbol;Acc:13723]
1510	ENSG00000100982	ENSG00000100982	0.0676	0.9984	2.5386	chr20	PCIF1	protein_coding	PDX1 C-terminal inhibiting factor 1 [Source:HGNC Symbol;Acc:16200]
1511	ENSG00000100227	ENSG00000100227	0.0679	0.9984	-3.0234	chr22	POLDIP3	protein_coding	polymerase (DNA-directed), delta interacting protein 3 [Source:HGNC Symbol;Acc:23782]
1512	ENSG00000140006	ENSG00000140006	0.0679	0.9984	-3.0309	chr14	WDR89	protein_coding	WD repeat domain 89 [Source:HGNC Symbol;Acc:20489]
1513	ENSG00000228594	ENSG00000228594	0.0679	0.9984	-2.6243	chr1	C1orf233	protein_coding	chromosome 1 open reading frame 233 [Source:HGNC Symbol;Acc:42951]
1514	ENSG00000207093	ENSG00000207093	0.0679	0.9984	-2.3352	chr15	SNORD116-8	snoRNA	small nucleolar RNA, C/D box 116-8 [Source:HGNC Symbol;Acc:33074]
1515	ENSG00000183153	ENSG00000183153	0.068	0.9984	-2.1107	chr17	GJD3	protein_coding	gap junction protein, delta 3, 31.9kDa [Source:HGNC Symbol;Acc:19147]
1516	ENSG00000218305	ENSG00000218305	0.068	0.9984	-2.8214	chr7	AC006024.4	pseudogene
1517	ENSG00000148730	ENSG00000148730	0.0681	0.9984	1.8354	chr10	EIF4EBP2	protein_coding	eukaryotic translation initiation factor 4E binding protein 2 [Source:HGNC Symbol;Acc:3289]
1518	ENSG00000123610	ENSG00000123610	0.0681	0.9984	-3.1174	chr2	TNFAIP6	protein_coding	tumor necrosis factor, alpha-induced protein 6 [Source:HGNC Symbol;Acc:11898]
1519	ENSG00000152492	ENSG00000152492	0.0681	0.9984	-2.4831	chr3	CCDC50	protein_coding	coiled-coil domain containing 50 [Source:HGNC Symbol;Acc:18111]
1520	ENSG00000263053	ENSG00000263053	0.0682	0.9984	-2.151	chr17	RP11-1055B8.6	protein_coding	Uncharacterized protein [Source:UniProtKB/TrEMBL;Acc:J3QLH5]
1521	ENSG00000131437	ENSG00000131437	0.0682	0.9984	2.5075	chr5	KIF3A	protein_coding	kinesin family member 3A [Source:HGNC Symbol;Acc:6319]
1522	ENSG00000023734	ENSG00000023734	0.0682	0.9984	-2.749	chr12	STRAP	protein_coding	serine/threonine kinase receptor associated protein [Source:HGNC Symbol;Acc:30796]
1523	ENSG00000007392	ENSG00000007392	0.0683	0.9984	-1.8921	chr16	LUC7L	protein_coding	LUC7-like (S. cerevisiae) [Source:HGNC Symbol;Acc:6723]
1524	ENSG00000141480	ENSG00000141480	0.0683	0.9984	-1.8551	chr17	ARRB2	protein_coding	arrestin, beta 2 [Source:HGNC Symbol;Acc:712]
1525	ENSG00000161204	ENSG00000161204	0.0683	0.9984	-2.3873	chr3	ABCF3	protein_coding	ATP-binding cassette, sub-family F (GCN20), member 3 [Source:HGNC Symbol;Acc:72]
1526	ENSG00000101680	ENSG00000101680	0.0684	0.9984	-2.4869	chr18	LAMA1	protein_coding	laminin, alpha 1 [Source:HGNC Symbol;Acc:6481]
1527	ENSG00000254876	ENSG00000254876	0.0684	0.9984	-3.1222	chr9	RP11-23J9.5	processed_transcript
1528	ENSG00000070495	ENSG00000070495	0.0684	0.9984	-2.5731	chr17	JMJD6	protein_coding	jumonji domain containing 6 [Source:HGNC Symbol;Acc:19355]
1529	ENSG00000256053	ENSG00000256053	0.0684	0.9984	-3.0153	chr14	APOPT1	protein_coding	apoptogenic 1, mitochondrial [Source:HGNC Symbol;Acc:20492]
1530	ENSG00000171566	ENSG00000171566	0.0684	0.9984	1.9035	chr4	PLRG1	protein_coding	pleiotropic regulator 1 [Source:HGNC Symbol;Acc:9089]
1531	ENSG00000146278	ENSG00000146278	0.0685	0.9984	-1.5236	chr6	PNRC1	protein_coding	proline-rich nuclear receptor coactivator 1 [Source:HGNC Symbol;Acc:17278]
1532	ENSG00000170632	ENSG00000170632	0.0685	0.9984	-3.1079	chr7	ARMC10	protein_coding	armadillo repeat containing 10 [Source:HGNC Symbol;Acc:21706]
1533	ENSG00000198938	ENSG00000198938	0.0685	0.9984	1.0403	chrM	MT-CO3	protein_coding	mitochondrially encoded cytochrome c oxidase III [Source:HGNC Symbol;Acc:7422]
1534	ENSG00000130720	ENSG00000130720	0.0685	0.9984	-2.6337	chr9	FIBCD1	protein_coding	fibrinogen C domain containing 1 [Source:HGNC Symbol;Acc:25922]
1535	ENSG00000092054	ENSG00000092054	0.0685	0.9984	-2.3714	chr14	MYH7	protein_coding	myosin, heavy chain 7, cardiac muscle, beta [Source:HGNC Symbol;Acc:7577]
1536	ENSG00000228205	ENSG00000228205	0.0686	0.9984	-1.8577	chr3	RP11-778D9.4	pseudogene
1537	ENSG00000124762	ENSG00000124762	0.0686	0.9984	-2.311	chr6	CDKN1A	protein_coding	cyclin-dependent kinase inhibitor 1A (p21, Cip1) [Source:HGNC Symbol;Acc:1784]
1538	ENSG00000130649	ENSG00000130649	0.0686	0.9984	-1.7322	chr10	CYP2E1	protein_coding	cytochrome P450, family 2, subfamily E, polypeptide 1 [Source:HGNC Symbol;Acc:2631]
1539	ENSG00000143502	ENSG00000143502	0.0687	0.9984	-2.8842	chr1	SUSD4	protein_coding	sushi domain containing 4 [Source:HGNC Symbol;Acc:25470]
1540	ENSG00000177663	ENSG00000177663	0.0687	0.9984	-1.8355	chr22	IL17RA	protein_coding	interleukin 17 receptor A [Source:HGNC Symbol;Acc:5985]
1541	ENSG00000207507	ENSG00000207507	0.0687	0.9984	-2.5266	chr19	RNU6-25	snRNA	RNA, U6 small nuclear 25 [Source:HGNC Symbol;Acc:34269]
1542	ENSG00000267158	ENSG00000267158	0.0687	0.9984	-2.5266	chr19	RNU6-2	lincRNA	RNA, U6 small nuclear 2 [Source:HGNC Symbol;Acc:10228]
1543	ENSG00000136541	ENSG00000136541	0.0688	0.9984	3.1049	chr2	ERMN	protein_coding	ermin, ERM-like protein [Source:HGNC Symbol;Acc:29208]
1544	ENSG00000102699	ENSG00000102699	0.0688	0.9984	-1.8794	chr13	PARP4	protein_coding	poly (ADP-ribose) polymerase family, member 4 [Source:HGNC Symbol;Acc:271]
1545	ENSG00000075415	ENSG00000075415	0.0688	0.9984	-2.2178	chr12	SLC25A3	protein_coding	solute carrier family 25 (mitochondrial carrier; phosphate carrier), member 3 [Source:HGNC Symbol;Acc:10989]
1546	ENSG00000253556	ENSG00000253556	0.0689	0.9984	-2.9298	chr8	KB-1639H6.7	pseudogene
1547	ENSG00000076555	ENSG00000076555	0.0689	0.9984	-1.9044	chr12	ACACB	protein_coding	acetyl-CoA carboxylase beta [Source:HGNC Symbol;Acc:85]
1548	ENSG00000025434	ENSG00000025434	0.069	0.9984	-2.1524	chr11	NR1H3	protein_coding	nuclear receptor subfamily 1, group H, member 3 [Source:HGNC Symbol;Acc:7966]
1549	ENSG00000138061	ENSG00000138061	0.069	0.9984	2.5046	chr2	CYP1B1	protein_coding	cytochrome P450, family 1, subfamily B, polypeptide 1 [Source:HGNC Symbol;Acc:2597]
1550	ENSG00000172671	ENSG00000172671	0.069	0.9984	2.8579	chr10	ZFAND4	protein_coding	zinc finger, AN1-type domain 4 [Source:HGNC Symbol;Acc:23504]
1551	ENSG00000161921	ENSG00000161921	0.0691	0.9984	-2.3335	chr17	CXCL16	protein_coding	chemokine (C-X-C motif) ligand 16 [Source:HGNC Symbol;Acc:16642]
1552	ENSG00000124635	ENSG00000124635	0.0691	0.9984	1.9577	chr6	HIST1H2BJ	protein_coding	histone cluster 1, H2bj [Source:HGNC Symbol;Acc:4761]
1553	ENSG00000044446	ENSG00000044446	0.0692	0.9984	-2.1713	chrX	PHKA2	protein_coding	phosphorylase kinase, alpha 2 (liver) [Source:HGNC Symbol;Acc:8926]
1554	ENSG00000129595	ENSG00000129595	0.0693	0.9984	-2.4552	chr5	EPB41L4A	protein_coding	erythrocyte membrane protein band 4.1 like 4A [Source:HGNC Symbol;Acc:13278]
1555	ENSG00000221963	ENSG00000221963	0.0694	0.9984	-3.0091	chr22	APOL6	protein_coding	apolipoprotein L, 6 [Source:HGNC Symbol;Acc:14870]
1556	ENSG00000162746	ENSG00000162746	0.0694	0.9984	-2.2306	chr1	FCRLB	protein_coding	Fc receptor-like B [Source:HGNC Symbol;Acc:26431]
1557	ENSG00000166006	ENSG00000166006	0.0695	0.9984	-1.7671	chr12	KCNC2	protein_coding	potassium voltage-gated channel, Shaw-related subfamily, member 2 [Source:HGNC Symbol;Acc:6234]
1558	ENSG00000115241	ENSG00000115241	0.0695	0.9984	2.8243	chr2	PPM1G	protein_coding	protein phosphatase, Mg2+/Mn2+ dependent, 1G [Source:HGNC Symbol;Acc:9278]
1559	ENSG00000198162	ENSG00000198162	0.0695	0.9984	-2.26	chr1	MAN1A2	protein_coding	mannosidase, alpha, class 1A, member 2 [Source:HGNC Symbol;Acc:6822]
1560	ENSG00000212487	ENSG00000212487	0.0696	0.9984	-2.2684	chr9	SNORA17	snoRNA	small nucleolar RNA, H/ACA box 17 [Source:HGNC Symbol;Acc:32607]
1561	ENSG00000149743	ENSG00000149743	0.0696	0.9984	-3.0056	chr11	TRPT1	protein_coding	tRNA phosphotransferase 1 [Source:HGNC Symbol;Acc:20316]
1562	ENSG00000198018	ENSG00000198018	0.0696	0.9984	-3.0093	chr10	ENTPD7	protein_coding	ectonucleoside triphosphate diphosphohydrolase 7 [Source:HGNC Symbol;Acc:19745]
1563	ENSG00000204516	ENSG00000204516	0.0696	0.9984	-2.1425	chr6	MICB	protein_coding	MHC class I polypeptide-related sequence B [Source:HGNC Symbol;Acc:7091]
1564	ENSG00000172345	ENSG00000172345	0.0697	0.9984	-2.6647	chr15	STARD5	protein_coding	StAR-related lipid transfer (START) domain containing 5 [Source:HGNC Symbol;Acc:18065]
1565	ENSG00000143442	ENSG00000143442	0.0697	0.9984	2.372	chr1	POGZ	protein_coding	pogo transposable element with ZNF domain [Source:HGNC Symbol;Acc:18801]
1566	ENSG00000116668	ENSG00000116668	0.0697	0.9984	3.1311	chr1	SWT1	protein_coding	SWT1 RNA endoribonuclease homolog (S. cerevisiae) [Source:HGNC Symbol;Acc:16785]
1567	ENSG00000244331	ENSG00000244331	0.0698	0.9984	-2.5794	chr5	CTB-47B8.1	pseudogene
1568	ENSG00000196326	ENSG00000196326	0.0698	0.9984	-2.9982	chr10	AKR1CL1	protein_coding	aldo-keto reductase family 1, member C-like 1 [Source:HGNC Symbol;Acc:23469]
1569	ENSG00000027075	ENSG00000027075	0.0698	0.9984	2.2623	chr14	PRKCH	protein_coding	protein kinase C, eta [Source:HGNC Symbol;Acc:9403]
1570	ENSG00000209480	ENSG00000209480	0.0698	0.9984	-1.8482	chr22	SNORD83B	snoRNA	small nucleolar RNA, C/D box 83B [Source:HGNC Symbol;Acc:17132]
1571	ENSG00000118402	ENSG00000118402	0.0699	0.9984	-3.0048	chr6	ELOVL4	protein_coding	ELOVL fatty acid elongase 4 [Source:HGNC Symbol;Acc:14415]
1572	ENSG00000113649	ENSG00000113649	0.0699	0.9984	-2.9125	chr5	TCERG1	protein_coding	transcription elongation regulator 1 [Source:HGNC Symbol;Acc:15630]
1573	ENSG00000104881	ENSG00000104881	0.0699	0.9984	-1.9154	chr19	PPP1R13L	protein_coding	protein phosphatase 1, regulatory subunit 13 like [Source:HGNC Symbol;Acc:18838]
1574	ENSG00000141994	ENSG00000141994	0.07	0.9984	-2.7318	chr19	DUS3L	protein_coding	dihydrouridine synthase 3-like (S. cerevisiae) [Source:HGNC Symbol;Acc:26920]
1575	ENSG00000254911	ENSG00000254911	0.07	0.9984	-2.3614	chr11	SCARNA9	antisense	small Cajal body-specific RNA 9 [Source:HGNC Symbol;Acc:32566]
1576	ENSG00000104408	ENSG00000104408	0.07	0.9984	-2.1362	chr8	EIF3E	protein_coding	eukaryotic translation initiation factor 3, subunit E [Source:HGNC Symbol;Acc:3277]
1577	ENSG00000267029	ENSG00000267029	0.0701	0.9984	-2.8463	chr19	AC092299.7	pseudogene
1578	ENSG00000124486	ENSG00000124486	0.0701	0.9984	-1.8905	chrX	USP9X	protein_coding	ubiquitin specific peptidase 9, X-linked [Source:HGNC Symbol;Acc:12632]
1579	ENSG00000179743	ENSG00000179743	0.0702	0.9984	-2.9084	chr1	RP11-169K16.9	processed_transcript
1580	ENSG00000107185	ENSG00000107185	0.0702	0.9984	-2.1883	chr9	RGP1	protein_coding	RGP1 retrograde golgi transport homolog (S. cerevisiae) [Source:HGNC Symbol;Acc:21965]
1581	ENSG00000142230	ENSG00000142230	0.0702	0.9984	2.792	chr19	SAE1	protein_coding	SUMO1 activating enzyme subunit 1 [Source:HGNC Symbol;Acc:30660]
1582	ENSG00000242616	ENSG00000242616	0.0703	0.9984	-3.0069	chr9	GNG10	protein_coding	guanine nucleotide binding protein (G protein), gamma 10 [Source:HGNC Symbol;Acc:4402]
1583	ENSG00000207297	ENSG00000207297	0.0703	0.9984	-2.5563	chr17	SNORD7	snoRNA	small nucleolar RNA, C/D box 7 [Source:HGNC Symbol;Acc:32704]
1584	ENSG00000231508	ENSG00000231508	0.0704	0.9984	-2.7815	chr10	RP11-452K12.6	pseudogene
1585	ENSG00000266128	ENSG00000266128	0.0706	0.9984	-3.0061	chr6	RN7SL366P	misc_RNA	RNA, 7SL, cytoplasmic 366, pseudogene [Source:HGNC Symbol;Acc:46382]
1586	ENSG00000204463	ENSG00000204463	0.0706	0.9984	-2.1737	chr6	BAG6	protein_coding	BCL2-associated athanogene 6 [Source:HGNC Symbol;Acc:13919]
1587	ENSG00000165392	ENSG00000165392	0.0706	0.9984	-2.9892	chr8	WRN	protein_coding	Werner syndrome, RecQ helicase-like [Source:HGNC Symbol;Acc:12791]
1588	ENSG00000179922	ENSG00000179922	0.0706	0.9984	-2.0579	chr19	ZNF784	protein_coding	zinc finger protein 784 [Source:HGNC Symbol;Acc:33111]
1589	ENSG00000135457	ENSG00000135457	0.0706	0.9984	-2.7528	chr12	TFCP2	protein_coding	transcription factor CP2 [Source:HGNC Symbol;Acc:11748]
1590	ENSG00000249695	ENSG00000249695	0.0707	0.9984	-3.0882	chr12	RP11-598F7.4	antisense
1591	ENSG00000101126	ENSG00000101126	0.0708	0.9984	-1.9786	chr20	ADNP	protein_coding	activity-dependent neuroprotector homeobox [Source:HGNC Symbol;Acc:15766]
1592	ENSG00000224675	ENSG00000224675	0.0709	0.9984	-2.9953	chr2	AC009227.2	antisense
1593	ENSG00000199347	ENSG00000199347	0.071	0.9984	-1.8643	chr1	RNU5E-1	snRNA	RNA, U5E small nuclear 1 [Source:HGNC Symbol;Acc:10215]
1594	ENSG00000066654	ENSG00000066654	0.071	0.9984	-2.8457	chr16	THUMPD1	protein_coding	THUMP domain containing 1 [Source:HGNC Symbol;Acc:23807]
1595	ENSG00000178723	ENSG00000178723	0.071	0.9984	-2.6028	chr9	GLULP4	pseudogene	glutamate-ammonia ligase (glutamine synthetase) pseudogene 4 [Source:HGNC Symbol;Acc:4345]
1596	ENSG00000230362	ENSG00000230362	0.071	0.9984	-2.348	chr3	RP11-809F4.2	pseudogene
1597	ENSG00000271092	ENSG00000271092	0.0711	0.9984	-3.0777	chr1	TMEM56	protein_coding	TMEM56-RWDD3 protein [Source:RefSeq peptide;Acc:NP_001186620]
1598	ENSG00000023902	ENSG00000023902	0.0712	0.9984	1.7835	chr1	PLEKHO1	protein_coding	pleckstrin homology domain containing, family O member 1 [Source:HGNC Symbol;Acc:24310]
1599	ENSG00000198727	ENSG00000198727	0.0712	0.9984	0.8857	chrM	MT-CYB	protein_coding	mitochondrially encoded cytochrome b [Source:HGNC Symbol;Acc:7427]
1600	ENSG00000204740	ENSG00000204740	0.0712	0.9984	-2.8749	chr10	C10orf112	protein_coding	chromosome 10 open reading frame 112 [Source:HGNC Symbol;Acc:24331]
1601	ENSG00000180644	ENSG00000180644	0.0712	0.9984	-2.8711	chr10	PRF1	protein_coding	perforin 1 (pore forming protein) [Source:HGNC Symbol;Acc:9360]
1602	ENSG00000188730	ENSG00000188730	0.0712	0.9984	-1.7723	chr7	VWC2	protein_coding	von Willebrand factor C domain containing 2 [Source:HGNC Symbol;Acc:30200]
1603	ENSG00000118579	ENSG00000118579	0.0713	0.9984	-2.5904	chr4	MED28	protein_coding	mediator complex subunit 28 [Source:HGNC Symbol;Acc:24628]
1604	ENSG00000184185	ENSG00000184185	0.0713	0.9984	2.802	chr17	KCNJ12	protein_coding	potassium inwardly-rectifying channel, subfamily J, member 12 [Source:HGNC Symbol;Acc:6258]
1605	ENSG00000186111	ENSG00000186111	0.0714	0.9984	-1.9469	chr19	PIP5K1C	protein_coding	phosphatidylinositol-4-phosphate 5-kinase, type I, gamma [Source:HGNC Symbol;Acc:8996]
1606	ENSG00000112578	ENSG00000112578	0.0714	0.9984	-3.0195	chr6	BYSL	protein_coding	bystin-like [Source:HGNC Symbol;Acc:1157]
1607	ENSG00000267727	ENSG00000267727	0.0714	0.9984	-2.2319	chr19	CTD-2540B15.7	antisense
1608	ENSG00000152582	ENSG00000152582	0.0716	0.9984	-2.2855	chr5	SPEF2	protein_coding	sperm flagellar 2 [Source:HGNC Symbol;Acc:26293]
1609	ENSG00000164366	ENSG00000164366	0.0716	0.9984	-2.7196	chr5	CCDC127	protein_coding	coiled-coil domain containing 127 [Source:HGNC Symbol;Acc:30520]
1610	ENSG00000201649	ENSG00000201649	0.0716	0.9984	2.338	chr2	Y_RNA	misc_RNA	Y RNA [Source:RFAM;Acc:RF00019]
1611	ENSG00000138119	ENSG00000138119	0.0716	0.9984	-1.8894	chr10	MYOF	protein_coding	myoferlin [Source:HGNC Symbol;Acc:3656]
1612	ENSG00000196126	ENSG00000196126	0.0718	0.9984	2.2768	chr6	HLA-DRB1	protein_coding	major histocompatibility complex, class II, DR beta 1 [Source:HGNC Symbol;Acc:4948]
1613	ENSG00000151348	ENSG00000151348	0.0718	0.9984	-2.4074	chr11	EXT2	protein_coding	exostosin glycosyltransferase 2 [Source:HGNC Symbol;Acc:3513]
1614	ENSG00000164975	ENSG00000164975	0.0718	0.9984	-2.486	chr9	SNAPC3	protein_coding	small nuclear RNA activating complex, polypeptide 3, 50kDa [Source:HGNC Symbol;Acc:11136]
1615	ENSG00000161270	ENSG00000161270	0.0718	0.9984	-2.4105	chr19	NPHS1	protein_coding	nephrosis 1, congenital, Finnish type (nephrin) [Source:HGNC Symbol;Acc:7908]
1616	ENSG00000047188	ENSG00000047188	0.0719	0.9984	-1.5875	chr5	YTHDC2	protein_coding	YTH domain containing 2 [Source:HGNC Symbol;Acc:24721]
1617	ENSG00000196517	ENSG00000196517	0.072	0.9984	-2.4365	chr1	SLC6A9	protein_coding	solute carrier family 6 (neurotransmitter transporter, glycine), member 9 [Source:HGNC Symbol;Acc:11056]
1618	ENSG00000233442	ENSG00000233442	0.0722	0.9984	-2.874	chr21	PPP6R2P1	pseudogene	protein phosphatase 6, regulatory subunit 2 pseudogene 1 [Source:HGNC Symbol;Acc:39605]
1619	ENSG00000067221	ENSG00000067221	0.0722	0.9984	-1.9318	chr15	STOML1	protein_coding	stomatin (EPB72)-like 1 [Source:HGNC Symbol;Acc:14560]
1620	ENSG00000173113	ENSG00000173113	0.0722	0.9984	2.3662	chr11	TRMT112	protein_coding	tRNA methyltransferase 11-2 homolog (S. cerevisiae) [Source:HGNC Symbol;Acc:26940]
1621	ENSG00000216141	ENSG00000216141	0.0724	0.9984	-2.964	chr20	MIR941-2	miRNA	microRNA 941-2 [Source:HGNC Symbol;Acc:33685]
1622	ENSG00000216195	ENSG00000216195	0.0724	0.9984	-2.964	chr20	MIR941-3	miRNA	microRNA 941-3 [Source:HGNC Symbol;Acc:33686]
1623	ENSG00000117360	ENSG00000117360	0.0724	0.9984	-2.493	chr1	PRPF3	protein_coding	PRP3 pre-mRNA processing factor 3 homolog (S. cerevisiae) [Source:HGNC Symbol;Acc:17348]
1624	ENSG00000065054	ENSG00000065054	0.0724	0.9984	-2.2524	chr16	SLC9A3R2	protein_coding	solute carrier family 9, subfamily A (NHE3, cation proton antiporter 3), member 3 regulator 2 [Source:HGNC Symbol;Acc:11076]
1625	ENSG00000180172	ENSG00000180172	0.0724	0.9984	-2.7215	chr13	RPS12P23	pseudogene	ribosomal protein S12 pseudogene 23 [Source:HGNC Symbol;Acc:35573]
1626	ENSG00000252403	ENSG00000252403	0.0725	0.9984	1.0093	chr20	RNY4P11	misc_RNA	RNA, Ro-associated Y4 pseudogene 11 [Source:HGNC Symbol;Acc:34061]
1627	ENSG00000130165	ENSG00000130165	0.0726	0.9984	-2.3185	chr19	ELOF1	protein_coding	elongation factor 1 homolog (S. cerevisiae) [Source:HGNC Symbol;Acc:28691]
1628	ENSG00000117133	ENSG00000117133	0.0726	0.9984	-2.7137	chr1	RPF1	protein_coding	ribosome production factor 1 homolog (S. cerevisiae) [Source:HGNC Symbol;Acc:30350]
1629	ENSG00000249931	ENSG00000249931	0.0726	0.9984	2.6506	chr15	GOLGA8K	protein_coding	golgin A8 family, member K [Source:HGNC Symbol;Acc:38652]
1630	ENSG00000143569	ENSG00000143569	0.0727	0.9984	-2.6428	chr1	UBAP2L	protein_coding	ubiquitin associated protein 2-like [Source:HGNC Symbol;Acc:29877]
1631	ENSG00000173334	ENSG00000173334	0.0727	0.9984	-2.2361	chr8	TRIB1	protein_coding	tribbles homolog 1 (Drosophila) [Source:HGNC Symbol;Acc:16891]
1632	ENSG00000207524	ENSG00000207524	0.0727	0.9984	-2.486	chr4	RNU6-33	snRNA	RNA, U6 small nuclear 33 [Source:HGNC Symbol;Acc:34277]
1633	ENSG00000266398	ENSG00000266398	0.0727	0.9984	-1.9564	chr11	MIR3656	miRNA	microRNA 3656 [Source:HGNC Symbol;Acc:38889]
1634	ENSG00000225259	ENSG00000225259	0.0728	0.9984	2.914	chr8	ST13P6	pseudogene	suppression of tumorigenicity 13 (colon carcinoma) (Hsp70 interacting protein) pseudogene 6 [Source:HGNC Symbol;Acc:18557]
1635	ENSG00000128594	ENSG00000128594	0.0728	0.9984	-2.8297	chr7	LRRC4	protein_coding	leucine rich repeat containing 4 [Source:HGNC Symbol;Acc:15586]
1636	ENSG00000253603	ENSG00000253603	0.0729	0.9984	-2.8619	chr8	CTA-397H3.3	antisense
1637	ENSG00000253264	ENSG00000253264	0.0729	0.9984	-2.5779	chr8	PCAT2	lincRNA	prostate cancer associated transcript 2 (non-protein coding) [Source:HGNC Symbol;Acc:45089]
1638	ENSG00000112041	ENSG00000112041	0.0729	0.9984	-1.8769	chr6	TULP1	protein_coding	tubby like protein 1 [Source:HGNC Symbol;Acc:12423]
1639	ENSG00000125046	ENSG00000125046	0.0731	0.9984	-2.2323	chr3	SSUH2	protein_coding	ssu-2 homolog (C. elegans) [Source:HGNC Symbol;Acc:24809]
1640	ENSG00000169085	ENSG00000169085	0.0731	0.9984	-2.7164	chr8	C8orf46	protein_coding	chromosome 8 open reading frame 46 [Source:HGNC Symbol;Acc:28498]
1641	ENSG00000174718	ENSG00000174718	0.0731	0.9984	-2.3132	chr12	KIAA1551	protein_coding	KIAA1551 [Source:HGNC Symbol;Acc:25559]
1642	ENSG00000202093	ENSG00000202093	0.0732	0.9984	-2.6319	chr18	SNORD58C	snoRNA	small nucleolar RNA, C/D box 58C [Source:HGNC Symbol;Acc:33613]
1643	ENSG00000262831	ENSG00000262831	0.0732	0.9984	-2.9627	chr17	RP11-498C9.2	antisense
1644	ENSG00000209418	ENSG00000209418	0.0733	0.9984	-2.6477	chr15	SNORD64	snoRNA	small nucleolar RNA, C/D box 64 [Source:HGNC Symbol;Acc:32725]
1645	ENSG00000270704	ENSG00000270704	0.0733	0.9984	-2.6477	chr15	RP11-701H24.5	sense_intronic
1646	ENSG00000238649	ENSG00000238649	0.0733	0.9984	-1.6577	chr17	SNORD42A	snoRNA	small nucleolar RNA, C/D box 42A [Source:HGNC Symbol;Acc:10180]
1647	ENSG00000154025	ENSG00000154025	0.0733	0.9984	-1.6673	chr17	SLC5A10	protein_coding	solute carrier family 5 (sodium/glucose cotransporter), member 10 [Source:HGNC Symbol;Acc:23155]
1648	ENSG00000186815	ENSG00000186815	0.0733	0.9984	-2.0283	chr12	TPCN1	protein_coding	two pore segment channel 1 [Source:HGNC Symbol;Acc:18182]
1649	ENSG00000148834	ENSG00000148834	0.0734	0.9984	-2.4828	chr10	GSTO1	protein_coding	glutathione S-transferase omega 1 [Source:HGNC Symbol;Acc:13312]
1650	ENSG00000207005	ENSG00000207005	0.0736	0.9984	-1.1588	chr1	RNU1-2	snRNA	RNA, U1 small nuclear 2 [Source:HGNC Symbol;Acc:10123]
1651	ENSG00000168890	ENSG00000168890	0.0736	0.9984	-2.5134	chr2	TMEM150A	protein_coding	transmembrane protein 150A [Source:HGNC Symbol;Acc:24677]
1652	ENSG00000245164	ENSG00000245164	0.0737	0.9984	-2.7069	chr8	LINC00861	processed_transcript	long intergenic non-protein coding RNA 861 [Source:HGNC Symbol;Acc:45133]
1653	ENSG00000078269	ENSG00000078269	0.0737	0.9984	-2.0149	chr6	SYNJ2	protein_coding	synaptojanin 2 [Source:HGNC Symbol;Acc:11504]
1654	ENSG00000148408	ENSG00000148408	0.0738	0.9984	-1.7642	chr9	CACNA1B	protein_coding	calcium channel, voltage-dependent, N type, alpha 1B subunit [Source:HGNC Symbol;Acc:1389]
1655	ENSG00000131845	ENSG00000131845	0.0738	0.9984	-2.5287	chr19	ZNF304	protein_coding	zinc finger protein 304 [Source:HGNC Symbol;Acc:13505]
1656	ENSG00000263954	ENSG00000263954	0.0738	0.9984	-3.0514	chr5	AC004769.1	miRNA
1657	ENSG00000211137	ENSG00000211137	0.0739	0.9984	-2.2184	chr15	MIR190A	miRNA	microRNA 190a [Source:HGNC Symbol;Acc:31560]
1658	ENSG00000123965	ENSG00000123965	0.0741	0.9984	-3.0432	chr7	PMS2P5	pseudogene	postmeiotic segregation increased 2 pseudogene 5 [Source:HGNC Symbol;Acc:9130]
1659	ENSG00000222268	ENSG00000222268	0.0741	0.9984	-2.7477	chr16	RNA5SP425	rRNA	RNA, 5S ribosomal pseudogene 425 [Source:HGNC Symbol;Acc:43325]
1660	ENSG00000149262	ENSG00000149262	0.0743	0.9984	-2.6269	chr11	INTS4	protein_coding	integrator complex subunit 4 [Source:HGNC Symbol;Acc:25048]
1661	ENSG00000107104	ENSG00000107104	0.0743	0.9984	-2.3579	chr9	KANK1	protein_coding	KN motif and ankyrin repeat domains 1 [Source:HGNC Symbol;Acc:19309]
1662	ENSG00000059728	ENSG00000059728	0.0743	0.9984	-1.8345	chr2	MXD1	protein_coding	MAX dimerization protein 1 [Source:HGNC Symbol;Acc:6761]
1663	ENSG00000180398	ENSG00000180398	0.0743	0.9984	-2.5181	chr2	MCFD2	protein_coding	multiple coagulation factor deficiency 2 [Source:HGNC Symbol;Acc:18451]
1664	ENSG00000207389	ENSG00000207389	0.0744	0.9984	-1.1572	chr1	RNU1-4	snRNA	RNA, U1 small nuclear 4 [Source:HGNC Symbol;Acc:10128]
1665	ENSG00000163291	ENSG00000163291	0.0745	0.9984	-1.2949	chr4	PAQR3	protein_coding	progestin and adipoQ receptor family member III [Source:HGNC Symbol;Acc:30130]
1666	ENSG00000207041	ENSG00000207041	0.0745	0.9984	-2.752	chrX	RNU6-31	snRNA	RNA, U6 small nuclear 31 [Source:HGNC Symbol;Acc:34275]
1667	ENSG00000132906	ENSG00000132906	0.0745	0.9984	-2.5409	chr1	CASP9	protein_coding	caspase 9, apoptosis-related cysteine peptidase [Source:HGNC Symbol;Acc:1511]
1668	ENSG00000168297	ENSG00000168297	0.0746	0.9984	2.6201	chr3	PXK	protein_coding	PX domain containing serine/threonine kinase [Source:HGNC Symbol;Acc:23326]
1669	ENSG00000154265	ENSG00000154265	0.0746	0.9984	-2.2933	chr17	ABCA5	protein_coding	ATP-binding cassette, sub-family A (ABC1), member 5 [Source:HGNC Symbol;Acc:35]
1670	ENSG00000071794	ENSG00000071794	0.0746	0.9984	-2.3694	chr3	HLTF	protein_coding	helicase-like transcription factor [Source:HGNC Symbol;Acc:11099]
1671	ENSG00000156482	ENSG00000156482	0.0747	0.9984	-1.8649	chr8	RPL30	protein_coding	ribosomal protein L30 [Source:HGNC Symbol;Acc:10333]
1672	ENSG00000257529	ENSG00000257529	0.075	0.9984	-2.4635	chrX	RP1-164F3.9	protein_coding	Uncharacterized protein [Source:UniProtKB/TrEMBL;Acc:H0Y3V9]
1673	ENSG00000070501	ENSG00000070501	0.075	0.9984	-1.8011	chr8	POLB	protein_coding	polymerase (DNA directed), beta [Source:HGNC Symbol;Acc:9174]
1674	ENSG00000236756	ENSG00000236756	0.0751	0.9984	-2.4044	chr10	DNAJC9-AS1	protein_coding	DNAJC9 antisense RNA 1 [Source:HGNC Symbol;Acc:31432]
1675	ENSG00000162775	ENSG00000162775	0.0751	0.9984	-2.7976	chr1	RBM15	protein_coding	RNA binding motif protein 15 [Source:HGNC Symbol;Acc:14959]
1676	ENSG00000207262	ENSG00000207262	0.0752	0.9984	-1.876	chr20	SNORD57	snoRNA	Small nucleolar RNA SNORD57 [Source:RFAM;Acc:RF00274]
1677	ENSG00000226572	ENSG00000226572	0.0752	0.9984	-1.876	chr20	SNORD57	processed_transcript	small nucleolar RNA, C/D box 57 [Source:HGNC Symbol;Acc:10207]
1678	ENSG00000232119	ENSG00000232119	0.0752	0.9984	-2.9441	chrX	MCTS1	protein_coding	malignant T cell amplified sequence 1 [Source:HGNC Symbol;Acc:23357]
1679	ENSG00000170458	ENSG00000170458	0.0752	0.9984	-2.3272	chr5	CD14	protein_coding	CD14 molecule [Source:HGNC Symbol;Acc:1628]
1680	ENSG00000178814	ENSG00000178814	0.0752	0.9984	-2.5546	chr8	OPLAH	processed_transcript	5-oxoprolinase (ATP-hydrolysing) [Source:HGNC Symbol;Acc:8149]
1681	ENSG00000163931	ENSG00000163931	0.0753	0.9984	1.8354	chr3	TKT	protein_coding	transketolase [Source:HGNC Symbol;Acc:11834]
1682	ENSG00000267790	ENSG00000267790	0.0754	0.9984	-3.0368	chr17	RP11-316M20.1	lincRNA
1683	ENSG00000160299	ENSG00000160299	0.0755	0.9984	-1.7887	chr21	PCNT	protein_coding	pericentrin [Source:HGNC Symbol;Acc:16068]
1684	ENSG00000202503	ENSG00000202503	0.0755	0.9984	-2.0424	chr19	SNORD34	snoRNA	small nucleolar RNA, C/D box 34 [Source:HGNC Symbol;Acc:10161]
1685	ENSG00000125445	ENSG00000125445	0.0755	0.9984	-2.5467	chr17	MRPS7	protein_coding	mitochondrial ribosomal protein S7 [Source:HGNC Symbol;Acc:14499]
1686	ENSG00000099985	ENSG00000099985	0.0756	0.9984	-2.9531	chr22	OSM	protein_coding	oncostatin M [Source:HGNC Symbol;Acc:8506]
1687	ENSG00000256066	ENSG00000256066	0.0756	0.9984	1.9589	chr2	AC013269.1	pseudogene
1688	ENSG00000198855	ENSG00000198855	0.0756	0.9984	-2.8106	chr12	FICD	protein_coding	FIC domain containing [Source:HGNC Symbol;Acc:18416]
1689	ENSG00000183666	ENSG00000183666	0.0757	0.9984	-2.4914	chr5	GUSBP1	pseudogene	glucuronidase, beta pseudogene 1 [Source:HGNC Symbol;Acc:13670]
1690	ENSG00000207513	ENSG00000207513	0.0757	0.9984	-1.1595	chr1	RNU1-3	snRNA	RNA, U1 small nuclear 3 [Source:HGNC Symbol;Acc:10130]
1691	ENSG00000160883	ENSG00000160883	0.0757	0.9984	-2.1179	chr5	HK3	protein_coding	hexokinase 3 (white cell) [Source:HGNC Symbol;Acc:4925]
1692	ENSG00000166681	ENSG00000166681	0.0758	0.9984	2.2837	chrX	NGFRAP1	protein_coding	nerve growth factor receptor (TNFRSF16) associated protein 1 [Source:HGNC Symbol;Acc:13388]
1693	ENSG00000107036	ENSG00000107036	0.0758	0.9984	-2.2208	chr9	KIAA1432	protein_coding	KIAA1432 [Source:HGNC Symbol;Acc:17686]
1694	ENSG00000152102	ENSG00000152102	0.0758	0.9984	-2.3613	chr2	FAM168B	protein_coding	family with sequence similarity 168, member B [Source:HGNC Symbol;Acc:27016]
1695	ENSG00000184682	ENSG00000184682	0.0758	0.9984	-2.8235	chr11	C11orf89	protein_coding	chromosome 11 open reading frame 89 [Source:HGNC Symbol;Acc:35118]
1696	ENSG00000182871	ENSG00000182871	0.0758	0.9984	-1.7559	chr21	COL18A1	protein_coding	collagen, type XVIII, alpha 1 [Source:HGNC Symbol;Acc:2195]
1697	ENSG00000206652	ENSG00000206652	0.0759	0.9984	-1.1593	chr1	RNU1-1	snRNA	RNA, U1 small nuclear 1 [Source:HGNC Symbol;Acc:10120]
1698	ENSG00000153684	ENSG00000153684	0.0759	0.9984	-2.5623	chr15	GOLGA8F	protein_coding	golgin A8 family, member F [Source:HGNC Symbol;Acc:32378]
1699	ENSG00000239602	ENSG00000239602	0.0759	0.9984	-2.9424	chr5	RP11-449H3.1	pseudogene
1700	ENSG00000206737	ENSG00000206737	0.076	0.9984	-1.1708	chr1	RNU1-5	snRNA	RNA, U1 small nuclear 5 [Source:HGNC Symbol;Acc:37496]
1701	ENSG00000011600	ENSG00000011600	0.076	0.9984	-2.6338	chr19	TYROBP	protein_coding	TYRO protein tyrosine kinase binding protein [Source:HGNC Symbol;Acc:12449]
1702	ENSG00000141522	ENSG00000141522	0.0761	0.9984	-1.9696	chr17	ARHGDIA	protein_coding	Rho GDP dissociation inhibitor (GDI) alpha [Source:HGNC Symbol;Acc:678]
1703	ENSG00000004975	ENSG00000004975	0.0761	0.9984	-2.1443	chr17	DVL2	protein_coding	dishevelled, dsh homolog 2 (Drosophila) [Source:HGNC Symbol;Acc:3086]
1704	ENSG00000164219	ENSG00000164219	0.0762	0.9984	-2.9348	chr5	PGGT1B	protein_coding	protein geranylgeranyltransferase type I, beta subunit [Source:HGNC Symbol;Acc:8895]
1705	ENSG00000146281	ENSG00000146281	0.0762	0.9984	-2.6791	chr6	PM20D2	protein_coding	peptidase M20 domain containing 2 [Source:HGNC Symbol;Acc:21408]
1706	ENSG00000108819	ENSG00000108819	0.0763	0.9984	-1.8861	chr17	PPP1R9B	processed_transcript	protein phosphatase 1, regulatory subunit 9B [Source:HGNC Symbol;Acc:9298]
1707	ENSG00000146425	ENSG00000146425	0.0763	0.9984	-2.1507	chr6	DYNLT1	protein_coding	dynein, light chain, Tctex-type 1 [Source:HGNC Symbol;Acc:11697]
1708	ENSG00000253438	ENSG00000253438	0.0763	0.9984	-2.8341	chr8	PCAT1	lincRNA	prostate cancer associated transcript 1 (non-protein coding) [Source:HGNC Symbol;Acc:43022]
1709	ENSG00000212994	ENSG00000212994	0.0764	0.9984	-2.2057	chr8	RPS26P6	pseudogene	ribosomal protein S26 pseudogene 6 [Source:HGNC Symbol;Acc:31090]
1710	ENSG00000170027	ENSG00000170027	0.0764	0.9984	-1.8617	chr7	YWHAG	protein_coding	tyrosine 3-monooxygenase/tryptophan 5-monooxygenase activation protein, gamma polypeptide [Source:HGNC Symbol;Acc:12852]
1711	ENSG00000073584	ENSG00000073584	0.0764	0.9984	-2.311	chr17	SMARCE1	protein_coding	SWI/SNF related, matrix associated, actin dependent regulator of chromatin, subfamily e, member 1 [Source:HGNC Symbol;Acc:11109]
1712	ENSG00000182809	ENSG00000182809	0.0765	0.9984	-2.4186	chr14	CRIP2	protein_coding	cysteine-rich protein 2 [Source:HGNC Symbol;Acc:2361]
1713	ENSG00000163508	ENSG00000163508	0.0766	0.9984	-2.5216	chr3	EOMES	protein_coding	eomesodermin [Source:HGNC Symbol;Acc:3372]
1714	ENSG00000224888	ENSG00000224888	0.0767	0.9984	-1.8669	chr16	RP5-1142A6.2	antisense
1715	ENSG00000213443	ENSG00000213443	0.0767	0.9984	2.7609	chr12	RP11-75L1.2	pseudogene
1716	ENSG00000149474	ENSG00000149474	0.0768	0.9984	-2.8045	chr20	CSRP2BP	protein_coding	CSRP2 binding protein [Source:HGNC Symbol;Acc:15904]
1717	ENSG00000147576	ENSG00000147576	0.0768	0.9984	-2.8141	chr8	ADHFE1	protein_coding	alcohol dehydrogenase, iron containing, 1 [Source:HGNC Symbol;Acc:16354]
1718	ENSG00000267706	ENSG00000267706	0.0769	0.9984	-2.9397	chr19	CTD-2105E13.6	protein_coding
1719	ENSG00000200849	ENSG00000200849	0.0769	0.9984	1.0732	chr10	Y_RNA	misc_RNA	Y RNA [Source:RFAM;Acc:RF00019]
1720	ENSG00000163013	ENSG00000163013	0.0769	0.9984	1.8973	chr2	FBXO41	protein_coding	F-box protein 41 [Source:HGNC Symbol;Acc:29409]
1721	ENSG00000112679	ENSG00000112679	0.0769	0.9984	-2.0946	chr6	DUSP22	protein_coding	dual specificity phosphatase 22 [Source:HGNC Symbol;Acc:16077]
1722	ENSG00000224079	ENSG00000224079	0.077	0.9984	-2.3314	chr7	AC091729.7	antisense
1723	ENSG00000259952	ENSG00000259952	0.077	0.9984	2.7125	chr16	AC009133.15	antisense
1724	ENSG00000189195	ENSG00000189195	0.0774	0.9984	-2.9288	chr1	BTBD8	protein_coding	BTB (POZ) domain containing 8 [Source:HGNC Symbol;Acc:21019]
1725	ENSG00000157625	ENSG00000157625	0.0775	0.9984	-1.8409	chrX	TAB3	protein_coding	TGF-beta activated kinase 1/MAP3K7 binding protein 3 [Source:HGNC Symbol;Acc:30681]
1726	ENSG00000185252	ENSG00000185252	0.0775	0.9984	-2.9344	chr22	ZNF74	protein_coding	zinc finger protein 74 [Source:HGNC Symbol;Acc:13144]
1727	ENSG00000143355	ENSG00000143355	0.0776	0.9984	-2.1406	chr1	LHX9	protein_coding	LIM homeobox 9 [Source:HGNC Symbol;Acc:14222]
1728	ENSG00000170677	ENSG00000170677	0.0777	0.9984	-2.3686	chr18	SOCS6	protein_coding	suppressor of cytokine signaling 6 [Source:HGNC Symbol;Acc:16833]
1729	ENSG00000102897	ENSG00000102897	0.0777	0.9984	-2.9313	chr16	LYRM1	protein_coding	LYR motif containing 1 [Source:HGNC Symbol;Acc:25074]
1730	ENSG00000200630	ENSG00000200630	0.0777	0.9984	2.1322	chr8	Y_RNA	misc_RNA	Y RNA [Source:RFAM;Acc:RF00019]
1731	ENSG00000238741	ENSG00000238741	0.0778	0.9984	-1.969	chr3	SCARNA7	snoRNA	small Cajal body-specific RNA 7 [Source:HGNC Symbol;Acc:32563]
1732	ENSG00000204569	ENSG00000204569	0.0778	0.9984	2.195	chr6	PPP1R10	protein_coding	protein phosphatase 1, regulatory subunit 10 [Source:HGNC Symbol;Acc:9284]
1733	ENSG00000205542	ENSG00000205542	0.0779	0.9984	1.1412	chrX	TMSB4X	protein_coding	thymosin beta 4, X-linked [Source:HGNC Symbol;Acc:11881]
1734	ENSG00000177125	ENSG00000177125	0.078	0.9984	2.4315	chr9	ZBTB34	protein_coding	zinc finger and BTB domain containing 34 [Source:HGNC Symbol;Acc:31446]
1735	ENSG00000103047	ENSG00000103047	0.078	0.9984	2.4625	chr16	TANGO6	protein_coding	transport and golgi organization 6 homolog (Drosophila) [Source:HGNC Symbol;Acc:25749]
1736	ENSG00000181315	ENSG00000181315	0.0781	0.9984	-2.509	chr6	ZNF322	protein_coding	zinc finger protein 322 [Source:HGNC Symbol;Acc:23640]
1737	ENSG00000257764	ENSG00000257764	0.0781	0.9984	-1.9279	chr12	RP11-1143G9.4	processed_transcript
1738	ENSG00000067798	ENSG00000067798	0.0781	0.9984	-2.8104	chr12	NAV3	protein_coding	neuron navigator 3 [Source:HGNC Symbol;Acc:15998]
1739	ENSG00000118946	ENSG00000118946	0.0782	0.9984	-2.2392	chr13	PCDH17	protein_coding	protocadherin 17 [Source:HGNC Symbol;Acc:14267]
1740	ENSG00000174579	ENSG00000174579	0.0783	0.9984	-1.9729	chr3	MSL2	protein_coding	male-specific lethal 2 homolog (Drosophila) [Source:HGNC Symbol;Acc:25544]
1741	ENSG00000252612	ENSG00000252612	0.0783	0.9984	1.8278	chr1	Y_RNA	misc_RNA	Y RNA [Source:RFAM;Acc:RF00019]
1742	ENSG00000180574	ENSG00000180574	0.0783	0.9984	-2.3615	chr12	EIF2S3L	protein_coding	Putative eukaryotic translation initiation factor 2 subunit 3-like protein [Source:UniProtKB/Swiss-Prot;Acc:Q2VIR3]
1743	ENSG00000203814	ENSG00000203814	0.0784	0.9984	-1.9835	chr1	HIST2H2BF	protein_coding	histone cluster 2, H2bf [Source:HGNC Symbol;Acc:24700]
1744	ENSG00000127415	ENSG00000127415	0.0784	0.9984	-2.9192	chr4	IDUA	protein_coding	iduronidase, alpha-L- [Source:HGNC Symbol;Acc:5391]
1745	ENSG00000154359	ENSG00000154359	0.0785	0.9984	-2.068	chr8	LONRF1	protein_coding	LON peptidase N-terminal domain and ring finger 1 [Source:HGNC Symbol;Acc:26302]
1746	ENSG00000228463	ENSG00000228463	0.0785	0.9984	2.7579	chr1	AP006222.2	lincRNA
1747	ENSG00000104219	ENSG00000104219	0.0787	0.9984	-2.7811	chr8	ZDHHC2	protein_coding	zinc finger, DHHC-type containing 2 [Source:HGNC Symbol;Acc:18469]
1748	ENSG00000120885	ENSG00000120885	0.0787	0.9984	2.1362	chr8	CLU	protein_coding	clusterin [Source:HGNC Symbol;Acc:2095]
1749	ENSG00000179058	ENSG00000179058	0.0787	0.9984	-2.2905	chr9	C9orf50	protein_coding	chromosome 9 open reading frame 50 [Source:HGNC Symbol;Acc:23677]
1750	ENSG00000261043	ENSG00000261043	0.0788	0.9984	-1.9851	chr15	MIR4313	lincRNA	microRNA 4313 [Source:HGNC Symbol;Acc:38310]
1751	ENSG00000201592	ENSG00000201592	0.0788	0.9984	-2.9953	chrX	snoU2_19	snoRNA	Small nucleolar RNA U2-19 [Source:RFAM;Acc:RF00494]
1752	ENSG00000135953	ENSG00000135953	0.0788	0.9984	-2.8079	chr2	MFSD9	protein_coding	major facilitator superfamily domain containing 9 [Source:HGNC Symbol;Acc:28158]
1753	ENSG00000225338	ENSG00000225338	0.0789	0.9984	2.7365	chr1	RP11-384C4.3	pseudogene
1754	ENSG00000120265	ENSG00000120265	0.0789	0.9984	-2.8421	chr6	PCMT1	protein_coding	protein-L-isoaspartate (D-aspartate) O-methyltransferase [Source:HGNC Symbol;Acc:8728]
1755	ENSG00000135535	ENSG00000135535	0.0791	0.9984	-2.2342	chr6	CD164	protein_coding	CD164 molecule, sialomucin [Source:HGNC Symbol;Acc:1632]
1756	ENSG00000102924	ENSG00000102924	0.0791	0.9984	-2.4116	chr16	CBLN1	protein_coding	cerebellin 1 precursor [Source:HGNC Symbol;Acc:1543]
1757	ENSG00000249790	ENSG00000249790	0.0792	0.9984	-2.9114	chr12	RP11-20D14.6	processed_transcript
1758	ENSG00000185651	ENSG00000185651	0.0793	0.9984	-2.0903	chr22	UBE2L3	protein_coding	ubiquitin-conjugating enzyme E2L 3 [Source:HGNC Symbol;Acc:12488]
1759	ENSG00000204178	ENSG00000204178	0.0793	0.9984	-2.72	chr1	TMEM57	protein_coding	transmembrane protein 57 [Source:HGNC Symbol;Acc:25572]
1760	ENSG00000076258	ENSG00000076258	0.0794	0.9984	-2.4188	chr1	FMO4	protein_coding	flavin containing monooxygenase 4 [Source:HGNC Symbol;Acc:3772]
1761	ENSG00000107937	ENSG00000107937	0.0795	0.9984	-2.6384	chr10	GTPBP4	protein_coding	GTP binding protein 4 [Source:HGNC Symbol;Acc:21535]
1762	ENSG00000186625	ENSG00000186625	0.0796	0.9984	2.3403	chr6	KATNA1	protein_coding	katanin p60 (ATPase containing) subunit A 1 [Source:HGNC Symbol;Acc:6216]
1763	ENSG00000245910	ENSG00000245910	0.0796	0.9984	-1.9147	chr8	SNHG6	processed_transcript	small nucleolar RNA host gene 6 (non-protein coding) [Source:HGNC Symbol;Acc:32965]
1764	ENSG00000213741	ENSG00000213741	0.0796	0.9984	-2.1986	chr14	RPS29	protein_coding	ribosomal protein S29 [Source:HGNC Symbol;Acc:10419]
1765	ENSG00000227683	ENSG00000227683	0.0796	0.9984	-2.3154	chr10	RP11-445N18.5	lincRNA
1766	ENSG00000128918	ENSG00000128918	0.0796	0.9984	-2.6315	chr15	ALDH1A2	protein_coding	aldehyde dehydrogenase 1 family, member A2 [Source:HGNC Symbol;Acc:15472]
1767	ENSG00000255351	ENSG00000255351	0.0797	0.9984	-2.9096	chr11	RP11-567I13.1	antisense
1768	ENSG00000225339	ENSG00000225339	0.0797	0.9984	-2.4981	chr6	RP11-513I15.6	lincRNA
1769	ENSG00000200795	ENSG00000200795	0.0798	0.9984	-1.6575	chr12	RNU4-1	snRNA	RNA, U4 small nuclear 1 [Source:HGNC Symbol;Acc:10192]
1770	ENSG00000199804	ENSG00000199804	0.0798	0.9984	-2.7971	chr14	RNA5SP383	rRNA	RNA, 5S ribosomal pseudogene 383 [Source:HGNC Symbol;Acc:43283]
1771	ENSG00000206956	ENSG00000206956	0.0798	0.9984	-2.0404	chr17	SNORD49A	snoRNA	small nucleolar RNA, C/D box 49A [Source:HGNC Symbol;Acc:10189]
1772	ENSG00000151657	ENSG00000151657	0.0799	0.9984	-2.6993	chr10	KIN	protein_coding	KIN, antigenic determinant of recA protein homolog (mouse) [Source:HGNC Symbol;Acc:6327]
1773	ENSG00000188219	ENSG00000188219	0.0799	0.9984	1.4488	chr2	POTEE	protein_coding	POTE ankyrin domain family member E [Source:UniProtKB/Swiss-Prot;Acc:Q6S8J3]
1774	ENSG00000109689	ENSG00000109689	0.0799	0.9984	-2.0247	chr4	STIM2	protein_coding	stromal interaction molecule 2 [Source:HGNC Symbol;Acc:19205]
1775	ENSG00000240342	ENSG00000240342	0.0799	0.9984	-1.5235	chr12	RPS2P5	pseudogene	ribosomal protein S2 pseudogene 5 [Source:HGNC Symbol;Acc:31386]
1776	ENSG00000131269	ENSG00000131269	0.0799	0.9984	-2.7519	chrX	ABCB7	protein_coding	ATP-binding cassette, sub-family B (MDR/TAP), member 7 [Source:HGNC Symbol;Acc:48]
1777	ENSG00000178631	ENSG00000178631	0.08	0.9984	-2.7965	chr3	ACTG1P1	pseudogene	actin, gamma 1 pseudogene 1 [Source:HGNC Symbol;Acc:146]
1778	ENSG00000110931	ENSG00000110931	0.08	0.9984	-2.2699	chr12	CAMKK2	protein_coding	calcium/calmodulin-dependent protein kinase kinase 2, beta [Source:HGNC Symbol;Acc:1470]
1779	ENSG00000207118	ENSG00000207118	0.08	0.9984	-2.4912	chr11	SNORD14D	snoRNA	small nucleolar RNA, C/D box 14D [Source:HGNC Symbol;Acc:30353]
1780	ENSG00000250264	ENSG00000250264	0.0801	0.9984	-2.5185	chr6	TAP2	protein_coding	Uncharacterized protein [Source:UniProtKB/TrEMBL;Acc:E7ENX8]
1781	ENSG00000085117	ENSG00000085117	0.0802	0.9984	2.4679	chr11	CD82	protein_coding	CD82 molecule [Source:HGNC Symbol;Acc:6210]
1782	ENSG00000149806	ENSG00000149806	0.0802	0.9984	1.9482	chr11	FAU	protein_coding	Finkel-Biskis-Reilly murine sarcoma virus (FBR-MuSV) ubiquitously expressed [Source:HGNC Symbol;Acc:3597]
1783	ENSG00000168175	ENSG00000168175	0.0803	0.9984	-2.3967	chr14	MAPK1IP1L	protein_coding	mitogen-activated protein kinase 1 interacting protein 1-like [Source:HGNC Symbol;Acc:19840]
1784	ENSG00000134917	ENSG00000134917	0.0803	0.9984	-1.6341	chr11	ADAMTS8	protein_coding	ADAM metallopeptidase with thrombospondin type 1 motif, 8 [Source:HGNC Symbol;Acc:224]
1785	ENSG00000221962	ENSG00000221962	0.0803	0.9984	-2.984	chr3	TMEM14E	protein_coding	transmembrane protein 14E [Source:HGNC Symbol;Acc:34386]
1786	ENSG00000110025	ENSG00000110025	0.0804	0.9984	2.2733	chr11	SNX15	protein_coding	sorting nexin 15 [Source:HGNC Symbol;Acc:14978]
1787	ENSG00000065150	ENSG00000065150	0.0804	0.9984	-2.5186	chr13	IPO5	protein_coding	importin 5 [Source:HGNC Symbol;Acc:6402]
1788	ENSG00000101361	ENSG00000101361	0.0805	0.9984	-1.6842	chr20	NOP56	protein_coding	NOP56 ribonucleoprotein [Source:HGNC Symbol;Acc:15911]
1789	ENSG00000188888	ENSG00000188888	0.0806	0.9984	-2.905	chr17	GPR179	protein_coding	G protein-coupled receptor 179 [Source:HGNC Symbol;Acc:31371]
1790	ENSG00000048052	ENSG00000048052	0.0806	0.9984	2.4868	chr7	HDAC9	protein_coding	histone deacetylase 9 [Source:HGNC Symbol;Acc:14065]
1791	ENSG00000183137	ENSG00000183137	0.0808	0.9984	2.7292	chr6	CEP57L1	protein_coding	centrosomal protein 57kDa-like 1 [Source:HGNC Symbol;Acc:21561]
1792	ENSG00000238098	ENSG00000238098	0.0808	0.9984	-2.7786	chr16	ABCA17P	pseudogene	ATP-binding cassette, sub-family A (ABC1), member 17, pseudogene [Source:HGNC Symbol;Acc:32972]
1793	ENSG00000240905	ENSG00000240905	0.0808	0.9984	-2.7786	chr8	RN7SL798P	misc_RNA	RNA, 7SL, cytoplasmic 798, pseudogene [Source:HGNC Symbol;Acc:46814]
1794	ENSG00000196642	ENSG00000196642	0.0809	0.9984	-1.3604	chr9	RABL6	protein_coding	RAB, member RAS oncogene family-like 6 [Source:HGNC Symbol;Acc:24703]
1795	ENSG00000162894	ENSG00000162894	0.0809	0.9984	-2.4033	chr1	FAIM3	protein_coding	Fas apoptotic inhibitory molecule 3 [Source:HGNC Symbol;Acc:14315]
1796	ENSG00000075884	ENSG00000075884	0.081	0.9984	-2.1804	chr2	ARHGAP15	protein_coding	Rho GTPase activating protein 15 [Source:HGNC Symbol;Acc:21030]
1797	ENSG00000178821	ENSG00000178821	0.081	0.9984	-2.7668	chr1	TMEM52	protein_coding	transmembrane protein 52 [Source:HGNC Symbol;Acc:27916]
1798	ENSG00000019144	ENSG00000019144	0.081	0.9984	-1.8659	chr11	PHLDB1	protein_coding	pleckstrin homology-like domain, family B, member 1 [Source:HGNC Symbol;Acc:23697]
1799	ENSG00000153283	ENSG00000153283	0.0812	0.9984	-1.9991	chr3	CD96	protein_coding	CD96 molecule [Source:HGNC Symbol;Acc:16892]
1800	ENSG00000199290	ENSG00000199290	0.0812	0.9984	1.6303	chr6	Y_RNA	misc_RNA	Y RNA [Source:RFAM;Acc:RF00019]
1801	ENSG00000171724	ENSG00000171724	0.0812	0.9984	-1.9167	chr16	VAT1L	protein_coding	vesicle amine transport protein 1 homolog (T. californica)-like [Source:HGNC Symbol;Acc:29315]
1802	ENSG00000267697	ENSG00000267697	0.0812	0.9984	2.8559	chr7	LUZP6	protein_coding	leucine zipper protein 6 [Source:HGNC Symbol;Acc:33955]
1803	ENSG00000267350	ENSG00000267350	0.0812	0.9984	-2.1407	chr17	RP1-178F10.3	processed_transcript
1804	ENSG00000225733	ENSG00000225733	0.0812	0.9984	2.6546	chr3	FGD5-AS1	antisense	FGD5 antisense RNA 1 [Source:HGNC Symbol;Acc:40410]
1805	ENSG00000132622	ENSG00000132622	0.0813	0.9984	-2.1182	chr20	HSPA12B	protein_coding	heat shock 70kD protein 12B [Source:HGNC Symbol;Acc:16193]
1806	ENSG00000265853	ENSG00000265853	0.0814	0.9984	-2.4808	chr17	RP1-48J14.1	pseudogene
1807	ENSG00000140983	ENSG00000140983	0.0815	0.9984	-2.1716	chr16	RHOT2	protein_coding	ras homolog family member T2 [Source:HGNC Symbol;Acc:21169]
1808	ENSG00000138823	ENSG00000138823	0.0815	0.9984	-2.8958	chr4	MTTP	protein_coding	microsomal triglyceride transfer protein [Source:HGNC Symbol;Acc:7467]
1809	ENSG00000065243	ENSG00000065243	0.0815	0.9984	-1.7189	chr1	PKN2	protein_coding	protein kinase N2 [Source:HGNC Symbol;Acc:9406]
1810	ENSG00000090615	ENSG00000090615	0.0815	0.9984	-2.0063	chr12	GOLGA3	protein_coding	golgin A3 [Source:HGNC Symbol;Acc:4426]
1811	ENSG00000162664	ENSG00000162664	0.0816	0.9984	-2.9755	chr1	ZNF326	protein_coding	zinc finger protein 326 [Source:HGNC Symbol;Acc:14104]
1812	ENSG00000130856	ENSG00000130856	0.0816	0.9984	-2.4673	chr18	ZNF236	protein_coding	zinc finger protein 236 [Source:HGNC Symbol;Acc:13028]
1813	ENSG00000232995	ENSG00000232995	0.0817	0.9984	-2.9735	chr1	RP11-267N12.3	processed_transcript
1814	ENSG00000197343	ENSG00000197343	0.0817	0.9984	-2.3474	chr7	ZNF655	protein_coding	zinc finger protein 655 [Source:HGNC Symbol;Acc:30899]
1815	ENSG00000224184	ENSG00000224184	0.0817	0.9984	-1.7646	chr2	AC096559.1	lincRNA
1816	ENSG00000201439	ENSG00000201439	0.0817	0.9984	-2.6114	chr12	RNU4-67P	snRNA	RNA, U4 small nuclear 67, pseudogene [Source:HGNC Symbol;Acc:47003]
1817	ENSG00000140948	ENSG00000140948	0.0817	0.9984	-2.0122	chr16	ZCCHC14	protein_coding	zinc finger, CCHC domain containing 14 [Source:HGNC Symbol;Acc:24134]
1818	ENSG00000116014	ENSG00000116014	0.0817	0.9984	-1.693	chr19	KISS1R	protein_coding	KISS1 receptor [Source:HGNC Symbol;Acc:4510]
1819	ENSG00000114541	ENSG00000114541	0.0818	0.9984	-2.3771	chr3	FRMD4B	protein_coding	FERM domain containing 4B [Source:HGNC Symbol;Acc:24886]
1820	ENSG00000148842	ENSG00000148842	0.0818	0.9984	-1.8313	chr10	CNNM2	protein_coding	cyclin M2 [Source:HGNC Symbol;Acc:103]
1821	ENSG00000221366	ENSG00000221366	0.0818	0.9984	-2.2079	chr22	MIR1306	miRNA	microRNA 1306 [Source:HGNC Symbol;Acc:35371]
1822	ENSG00000262223	ENSG00000262223	0.0819	0.9984	-2.6201	chr17	RP11-1055B8.3	lincRNA
1823	ENSG00000257434	ENSG00000257434	0.082	0.9984	-1.9186	chr12	RP11-81K13.1	processed_transcript
1824	ENSG00000136868	ENSG00000136868	0.082	0.9984	2.7045	chr9	SLC31A1	protein_coding	solute carrier family 31 (copper transporters), member 1 [Source:HGNC Symbol;Acc:11016]
1825	ENSG00000080189	ENSG00000080189	0.082	0.9984	-2.6599	chr20	SLC35C2	protein_coding	solute carrier family 35, member C2 [Source:HGNC Symbol;Acc:17117]
1826	ENSG00000207475	ENSG00000207475	0.0821	0.9984	-1.5709	chr1	SNORA42	snoRNA	small nucleolar RNA, H/ACA box 42 [Source:HGNC Symbol;Acc:32635]
1827	ENSG00000167394	ENSG00000167394	0.0821	0.9984	-2.496	chr16	ZNF668	protein_coding	zinc finger protein 668 [Source:HGNC Symbol;Acc:25821]
1828	ENSG00000084463	ENSG00000084463	0.0822	0.9984	-2.7792	chr12	WBP11	protein_coding	WW domain binding protein 11 [Source:HGNC Symbol;Acc:16461]
1829	ENSG00000036549	ENSG00000036549	0.0822	0.9984	2.4422	chr1	ZZZ3	protein_coding	zinc finger, ZZ-type containing 3 [Source:HGNC Symbol;Acc:24523]
1830	ENSG00000224272	ENSG00000224272	0.0822	0.9984	-2.7763	chr2	AC114730.3	antisense
1831	ENSG00000127920	ENSG00000127920	0.0822	0.9984	2.1336	chr7	GNG11	protein_coding	guanine nucleotide binding protein (G protein), gamma 11 [Source:HGNC Symbol;Acc:4403]
1832	ENSG00000179954	ENSG00000179954	0.0823	0.9984	-2.1939	chr19	SSC5D	protein_coding	scavenger receptor cysteine rich domain containing (5 domains) [Source:HGNC Symbol;Acc:26641]
1833	ENSG00000153814	ENSG00000153814	0.0823	0.9984	-2.1333	chr7	JAZF1	protein_coding	JAZF zinc finger 1 [Source:HGNC Symbol;Acc:28917]
1834	ENSG00000198301	ENSG00000198301	0.0823	0.9984	2.513	chr4	SDAD1	protein_coding	SDA1 domain containing 1 [Source:HGNC Symbol;Acc:25537]
1835	ENSG00000133313	ENSG00000133313	0.0823	0.9984	-1.8342	chr18	CNDP2	protein_coding	CNDP dipeptidase 2 (metallopeptidase M20 family) [Source:HGNC Symbol;Acc:24437]
1836	ENSG00000185246	ENSG00000185246	0.0823	0.9984	-2.3284	chr14	PRPF39	protein_coding	PRP39 pre-mRNA processing factor 39 homolog (S. cerevisiae) [Source:HGNC Symbol;Acc:20314]
1837	ENSG00000060656	ENSG00000060656	0.0827	0.9984	-2.7709	chr1	PTPRU	protein_coding	protein tyrosine phosphatase, receptor type, U [Source:HGNC Symbol;Acc:9683]
1838	ENSG00000004848	ENSG00000004848	0.0828	0.9984	-2.4938	chrX	ARX	protein_coding	aristaless related homeobox [Source:HGNC Symbol;Acc:18060]
1839	ENSG00000207245	ENSG00000207245	0.0828	0.9984	-2.2891	chr15	SNORD116-29	snoRNA	small nucleolar RNA, C/D box 116-29 [Source:HGNC Symbol;Acc:33348]
1840	ENSG00000106701	ENSG00000106701	0.0829	0.9984	2.8417	chr9	FSD1L	protein_coding	fibronectin type III and SPRY domain containing 1-like [Source:HGNC Symbol;Acc:13753]
1841	ENSG00000173175	ENSG00000173175	0.0829	0.9984	-1.4912	chr3	ADCY5	protein_coding	adenylate cyclase 5 [Source:HGNC Symbol;Acc:236]
1842	ENSG00000170448	ENSG00000170448	0.0829	0.9984	2.7558	chr4	NFXL1	protein_coding	nuclear transcription factor, X-box binding-like 1 [Source:HGNC Symbol;Acc:18726]
1843	ENSG00000243710	ENSG00000243710	0.0829	0.9984	-2.0558	chr1	WDR65	protein_coding	WD repeat domain 65 [Source:HGNC Symbol;Acc:26485]
1844	ENSG00000185000	ENSG00000185000	0.0829	0.9984	2.3151	chr8	DGAT1	protein_coding	diacylglycerol O-acyltransferase 1 [Source:HGNC Symbol;Acc:2843]
1845	ENSG00000121621	ENSG00000121621	0.083	0.9984	-2.759	chr11	KIF18A	protein_coding	kinesin family member 18A [Source:HGNC Symbol;Acc:29441]
1846	ENSG00000164252	ENSG00000164252	0.083	0.9984	-2.8712	chr5	AGGF1	protein_coding	angiogenic factor with G patch and FHA domains 1 [Source:HGNC Symbol;Acc:24684]
1847	ENSG00000173638	ENSG00000173638	0.0832	0.9984	-1.8511	chr21	SLC19A1	protein_coding	solute carrier family 19 (folate transporter), member 1 [Source:HGNC Symbol;Acc:10937]
1848	ENSG00000268400	ENSG00000268400	0.0832	0.9984	2.8437	chr19	CTD-3214H19.4	protein_coding	Uncharacterized protein [Source:UniProtKB/TrEMBL;Acc:M0QYU6]
1849	ENSG00000207484	ENSG00000207484	0.0833	0.9984	1.2653	chr15	Y_RNA	misc_RNA	Y RNA [Source:RFAM;Acc:RF00019]
1850	ENSG00000239470	ENSG00000239470	0.0834	0.9984	-2.5809	chr11	RP11-16F15.2	pseudogene
1851	ENSG00000179364	ENSG00000179364	0.0835	0.9984	-1.6998	chr14	PACS2	protein_coding	phosphofurin acidic cluster sorting protein 2 [Source:HGNC Symbol;Acc:23794]
1852	ENSG00000068793	ENSG00000068793	0.0835	0.9984	-2.1414	chr15	CYFIP1	protein_coding	cytoplasmic FMR1 interacting protein 1 [Source:HGNC Symbol;Acc:13759]
1853	ENSG00000100284	ENSG00000100284	0.0835	0.9984	-2.2323	chr22	TOM1	protein_coding	target of myb1 (chicken) [Source:HGNC Symbol;Acc:11982]
1854	ENSG00000143013	ENSG00000143013	0.0835	0.9984	-2.259	chr1	LMO4	protein_coding	LIM domain only 4 [Source:HGNC Symbol;Acc:6644]
1855	ENSG00000202542	ENSG00000202542	0.0835	0.9984	-1.9451	chr15	Y_RNA	misc_RNA	Y RNA [Source:RFAM;Acc:RF00019]
1856	ENSG00000149452	ENSG00000149452	0.0836	0.9984	-2.3422	chr11	SLC22A8	protein_coding	solute carrier family 22 (organic anion transporter), member 8 [Source:HGNC Symbol;Acc:10972]
1857	ENSG00000156750	ENSG00000156750	0.0836	0.9984	-2.8605	chr9	AQP7P3	pseudogene	aquaporin 7 pseudogene 3 [Source:HGNC Symbol;Acc:31976]
1858	ENSG00000181997	ENSG00000181997	0.0836	0.9984	-2.8605	chr9	AQP7P2	pseudogene	aquaporin 7 pseudogene 2 [Source:HGNC Symbol;Acc:32049]
1859	ENSG00000186466	ENSG00000186466	0.0836	0.9984	-2.8605	chr9	AQP7P1	pseudogene	aquaporin 7 pseudogene 1 [Source:HGNC Symbol;Acc:32048]
1860	ENSG00000210174	ENSG00000210174	0.0838	0.9984	0.935	chrM	MT-TR	Mt_tRNA	mitochondrially encoded tRNA arginine [Source:HGNC Symbol;Acc:7496]
1861	ENSG00000152192	ENSG00000152192	0.0838	0.9984	-2.0413	chr13	POU4F1	protein_coding	POU class 4 homeobox 1 [Source:HGNC Symbol;Acc:9218]
1862	ENSG00000244192	ENSG00000244192	0.0838	0.9984	-2.1477	chr5	RP11-114H7.1	pseudogene
1863	ENSG00000176463	ENSG00000176463	0.0838	0.9984	-1.4291	chr15	SLCO3A1	protein_coding	solute carrier organic anion transporter family, member 3A1 [Source:HGNC Symbol;Acc:10952]
1864	ENSG00000136527	ENSG00000136527	0.0839	0.9984	-1.9368	chr3	TRA2B	protein_coding	transformer 2 beta homolog (Drosophila) [Source:HGNC Symbol;Acc:10781]
1865	ENSG00000155657	ENSG00000155657	0.0839	0.9984	-1.718	chr2	TTN	protein_coding	titin [Source:HGNC Symbol;Acc:12403]
1866	ENSG00000225523	ENSG00000225523	0.084	0.9984	-2.8715	chr2	IGKV6D-21	IG_V_gene	immunoglobulin kappa variable 6D-21 (non-functional) [Source:HGNC Symbol;Acc:5837]
1867	ENSG00000241181	ENSG00000241181	0.0841	0.9984	-2.7599	chr7	AC093734.13	processed_transcript
1868	ENSG00000143416	ENSG00000143416	0.0841	0.9984	-2.3516	chr1	SELENBP1	protein_coding	selenium binding protein 1 [Source:HGNC Symbol;Acc:10719]
1869	ENSG00000173852	ENSG00000173852	0.0842	0.9984	2.6801	chr7	DPY19L1	protein_coding	dpy-19-like 1 (C. elegans) [Source:HGNC Symbol;Acc:22205]
1870	ENSG00000260231	ENSG00000260231	0.0843	0.9984	-2.9479	chr7	RP4-659J6.2	antisense
1871	ENSG00000112305	ENSG00000112305	0.0843	0.9984	-2.117	chr6	SMAP1	protein_coding	small ArfGAP 1 [Source:HGNC Symbol;Acc:19651]
1872	ENSG00000174595	ENSG00000174595	0.0844	0.9984	-2.4501	chr7	KLF14	protein_coding	Kruppel-like factor 14 [Source:HGNC Symbol;Acc:23025]
1873	ENSG00000188064	ENSG00000188064	0.0844	0.9984	-1.9187	chr22	WNT7B	protein_coding	wingless-type MMTV integration site family, member 7B [Source:HGNC Symbol;Acc:12787]
1874	ENSG00000238881	ENSG00000238881	0.0844	0.9984	-2.2936	chr1	SCARNA2	snoRNA	small Cajal body-specific RNA 2 [Source:HGNC Symbol;Acc:32558]
1875	ENSG00000270066	ENSG00000270066	0.0844	0.9984	-2.2936	chr1	SCARNA2	lincRNA
1876	ENSG00000156642	ENSG00000156642	0.0844	0.9984	2.2321	chr15	NPTN	protein_coding	neuroplastin [Source:HGNC Symbol;Acc:17867]
1877	ENSG00000241462	ENSG00000241462	0.0845	0.9984	-2.8511	chr17	RP11-579O24.1	pseudogene
1878	ENSG00000151650	ENSG00000151650	0.0845	0.9984	-2.1629	chr10	VENTX	protein_coding	VENT homeobox [Source:HGNC Symbol;Acc:13639]
1879	ENSG00000239195	ENSG00000239195	0.0846	0.9984	-2.0074	chr11	SNORD5	snoRNA	small nucleolar RNA, C/D box 5 [Source:HGNC Symbol;Acc:32702]
1880	ENSG00000269926	ENSG00000269926	0.0846	0.9984	-2.9487	chr10	RP11-442H21.2	antisense
1881	ENSG00000105887	ENSG00000105887	0.0846	0.9984	1.5239	chr7	MTPN	protein_coding	myotrophin [Source:HGNC Symbol;Acc:15667]
1882	ENSG00000071909	ENSG00000071909	0.0847	0.9984	-2.8671	chr2	MYO3B	protein_coding	myosin IIIB [Source:HGNC Symbol;Acc:15576]
1883	ENSG00000141013	ENSG00000141013	0.0848	0.9984	-2.4834	chr16	GAS8	protein_coding	growth arrest-specific 8 [Source:HGNC Symbol;Acc:4166]
1884	ENSG00000170419	ENSG00000170419	0.0848	0.9984	-1.7139	chr7	VSTM2A	protein_coding	V-set and transmembrane domain containing 2A [Source:HGNC Symbol;Acc:28499]
1885	ENSG00000255863	ENSG00000255863	0.0848	0.9984	2.9314	chr12	AC073610.5	protein_coding	Uncharacterized protein [Source:UniProtKB/TrEMBL;Acc:H0YGG7]
1886	ENSG00000143702	ENSG00000143702	0.0849	0.9984	-2.0771	chr1	CEP170	protein_coding	centrosomal protein 170kDa [Source:HGNC Symbol;Acc:28920]
1887	ENSG00000168092	ENSG00000168092	0.085	0.9984	-2.0432	chr11	PAFAH1B2	protein_coding	platelet-activating factor acetylhydrolase 1b, catalytic subunit 2 (30kDa) [Source:HGNC Symbol;Acc:8575]
1888	ENSG00000206663	ENSG00000206663	0.085	0.9984	-2.735	chrX	Y_RNA	misc_RNA	Y RNA [Source:RFAM;Acc:RF00019]
1889	ENSG00000270230	ENSG00000270230	0.085	0.9984	-1.5471	chr5	RP11-475J5.11	pseudogene
1890	ENSG00000183239	ENSG00000183239	0.0851	0.9984	-2.7516	chr6	RP5-1120P11.4	pseudogene
1891	ENSG00000260660	ENSG00000260660	0.0851	0.9984	-2.6377	chr15	RP11-69H7.2	antisense
1892	ENSG00000186081	ENSG00000186081	0.0851	0.9984	2.4963	chr12	KRT5	protein_coding	keratin 5 [Source:HGNC Symbol;Acc:6442]
1893	ENSG00000244482	ENSG00000244482	0.0852	0.9984	-1.8578	chr19	LILRA6	protein_coding	leukocyte immunoglobulin-like receptor, subfamily A (with TM domain), member 6 [Source:HGNC Symbol;Acc:15495]
1894	ENSG00000183571	ENSG00000183571	0.0852	0.9984	-1.2558	chr15	PGPEP1L	protein_coding	pyroglutamyl-peptidase I-like [Source:HGNC Symbol;Acc:27080]
1895	ENSG00000252835	ENSG00000252835	0.0852	0.9984	-2.0674	chr17	SCARNA21	snoRNA	small Cajal body-specific RNA 21 [Source:HGNC Symbol;Acc:32579]
1896	ENSG00000139620	ENSG00000139620	0.0852	0.9984	-2.8529	chr12	KANSL2	protein_coding	KAT8 regulatory NSL complex subunit 2 [Source:HGNC Symbol;Acc:26024]
1897	ENSG00000100625	ENSG00000100625	0.0852	0.9984	-2.854	chr14	SIX4	protein_coding	SIX homeobox 4 [Source:HGNC Symbol;Acc:10890]
1898	ENSG00000168509	ENSG00000168509	0.0852	0.9984	-1.2601	chr1	HFE2	protein_coding	hemochromatosis type 2 (juvenile) [Source:HGNC Symbol;Acc:4887]
1899	ENSG00000160957	ENSG00000160957	0.0853	0.9984	-2.1099	chr8	RECQL4	processed_transcript	RecQ protein-like 4 [Source:HGNC Symbol;Acc:9949]
1900	ENSG00000258758	ENSG00000258758	0.0853	0.9984	-2.947	chr14	RP11-613G13.1	pseudogene
1901	ENSG00000168256	ENSG00000168256	0.0854	0.9984	-2.3669	chr17	NKIRAS2	protein_coding	NFKB inhibitor interacting Ras-like 2 [Source:HGNC Symbol;Acc:17898]
1902	ENSG00000206596	ENSG00000206596	0.0854	0.9984	-1.106	chr14	RNU1-7	snRNA	RNA, U1 small nuclear 7 [Source:HGNC Symbol;Acc:37497]
1903	ENSG00000177106	ENSG00000177106	0.0854	0.9984	-2.7479	chr11	EPS8L2	protein_coding	EPS8-like 2 [Source:HGNC Symbol;Acc:21296]
1904	ENSG00000240036	ENSG00000240036	0.0855	0.9984	2.3557	chr11	RP11-587D21.1	pseudogene
1905	ENSG00000197847	ENSG00000197847	0.0857	0.9984	-2.7474	chr11	SLC22A20	pseudogene	solute carrier family 22, member 20 [Source:HGNC Symbol;Acc:29867]
1906	ENSG00000154146	ENSG00000154146	0.0857	0.9984	1.6618	chr11	NRGN	protein_coding	neurogranin (protein kinase C substrate, RC3) [Source:HGNC Symbol;Acc:8000]
1907	ENSG00000100316	ENSG00000100316	0.0857	0.9984	-1.2318	chr22	RPL3	protein_coding	ribosomal protein L3 [Source:HGNC Symbol;Acc:10332]
1908	ENSG00000119844	ENSG00000119844	0.0858	0.9984	-2.0201	chr2	AFTPH	protein_coding	aftiphilin [Source:HGNC Symbol;Acc:25951]
1909	ENSG00000145949	ENSG00000145949	0.0859	0.9984	-2.5729	chr6	MYLK4	protein_coding	myosin light chain kinase family, member 4 [Source:HGNC Symbol;Acc:27972]
1910	ENSG00000176371	ENSG00000176371	0.0859	0.9984	2.5644	chr15	ZSCAN2	protein_coding	zinc finger and SCAN domain containing 2 [Source:HGNC Symbol;Acc:20994]
1911	ENSG00000135932	ENSG00000135932	0.086	0.9984	2.5115	chr2	CAB39	protein_coding	calcium binding protein 39 [Source:HGNC Symbol;Acc:20292]
1912	ENSG00000088305	ENSG00000088305	0.0862	0.9984	-2.7426	chr20	DNMT3B	protein_coding	DNA (cytosine-5-)-methyltransferase 3 beta [Source:HGNC Symbol;Acc:2979]
1913	ENSG00000196531	ENSG00000196531	0.0862	0.9984	1.7431	chr12	NACA	protein_coding	nascent polypeptide-associated complex alpha subunit [Source:HGNC Symbol;Acc:7629]
1914	ENSG00000120729	ENSG00000120729	0.0862	0.9984	-2.8525	chr5	MYOT	protein_coding	myotilin [Source:HGNC Symbol;Acc:12399]
1915	ENSG00000125753	ENSG00000125753	0.0862	0.9984	-2.0434	chr19	VASP	protein_coding	vasodilator-stimulated phosphoprotein [Source:HGNC Symbol;Acc:12652]
1916	ENSG00000124313	ENSG00000124313	0.0863	0.9984	-2.1593	chrX	IQSEC2	protein_coding	IQ motif and Sec7 domain 2 [Source:HGNC Symbol;Acc:29059]
1917	ENSG00000114942	ENSG00000114942	0.0863	0.9984	-2.0296	chr2	EEF1B2	protein_coding	eukaryotic translation elongation factor 1 beta 2 [Source:HGNC Symbol;Acc:3208]
1918	ENSG00000132669	ENSG00000132669	0.0863	0.9984	-2.3279	chr20	RIN2	protein_coding	Ras and Rab interactor 2 [Source:HGNC Symbol;Acc:18750]
1919	ENSG00000169871	ENSG00000169871	0.0864	0.9984	-1.7977	chr7	TRIM56	protein_coding	tripartite motif containing 56 [Source:HGNC Symbol;Acc:19028]
1920	ENSG00000198561	ENSG00000198561	0.0864	0.9984	-2.4566	chr11	CTNND1	protein_coding	catenin (cadherin-associated protein), delta 1 [Source:HGNC Symbol;Acc:2515]
1921	ENSG00000114054	ENSG00000114054	0.0864	0.9984	-2.5948	chr3	PCCB	protein_coding	propionyl CoA carboxylase, beta polypeptide [Source:HGNC Symbol;Acc:8654]
1922	ENSG00000171425	ENSG00000171425	0.0865	0.9984	2.5424	chr19	ZNF581	protein_coding	zinc finger protein 581 [Source:HGNC Symbol;Acc:25017]
1923	ENSG00000215067	ENSG00000215067	0.0865	0.9984	-2.5933	chr17	AC027763.2	protein_coding	Uncharacterized protein [Source:UniProtKB/TrEMBL;Acc:A8MUH5]
1924	ENSG00000200735	ENSG00000200735	0.0865	0.9984	0.9368	chr17	RNY4P8	misc_RNA	RNA, Ro-associated Y4 pseudogene 8 [Source:HGNC Symbol;Acc:34057]
1925	ENSG00000184508	ENSG00000184508	0.0865	0.9984	-2.7278	chr15	HDDC3	protein_coding	HD domain containing 3 [Source:HGNC Symbol;Acc:30522]
1926	ENSG00000044574	ENSG00000044574	0.0866	0.9984	-2.1935	chr9	HSPA5	protein_coding	heat shock 70kDa protein 5 (glucose-regulated protein, 78kDa) [Source:HGNC Symbol;Acc:5238]
1927	ENSG00000178188	ENSG00000178188	0.0866	0.9984	-2.495	chr16	SH2B1	protein_coding	SH2B adaptor protein 1 [Source:HGNC Symbol;Acc:30417]
1928	ENSG00000177275	ENSG00000177275	0.0866	0.9984	-2.9268	chr1	OR2AJ1	protein_coding	olfactory receptor, family 2, subfamily AJ, member 1 [Source:HGNC Symbol;Acc:15001]
1929	ENSG00000187676	ENSG00000187676	0.0866	0.9984	-2.5669	chr13	B3GALTL	protein_coding	beta 1,3-galactosyltransferase-like [Source:HGNC Symbol;Acc:20207]
1930	ENSG00000151247	ENSG00000151247	0.0867	0.9984	-2.5787	chr4	EIF4E	protein_coding	eukaryotic translation initiation factor 4E [Source:HGNC Symbol;Acc:3287]
1931	ENSG00000184381	ENSG00000184381	0.0867	0.9984	-2.0414	chr22	PLA2G6	protein_coding	phospholipase A2, group VI (cytosolic, calcium-independent) [Source:HGNC Symbol;Acc:9039]
1932	ENSG00000196313	ENSG00000196313	0.0867	0.9984	-1.8079	chr7	POM121	protein_coding	POM121 transmembrane nucleoporin [Source:HGNC Symbol;Acc:19702]
1933	ENSG00000270084	ENSG00000270084	0.0867	0.9984	-2.7298	chr1	GAS5-AS1	antisense	GAS5 antisense RNA 1 [Source:HGNC Symbol;Acc:44119]
1934	ENSG00000266956	ENSG00000266956	0.0868	0.9984	2.5601	chr17	CTB-186H2.3	protein_coding	Uncharacterized protein [Source:UniProtKB/TrEMBL;Acc:K7ENX0]
1935	ENSG00000175832	ENSG00000175832	0.0868	0.9984	2.5671	chr17	ETV4	protein_coding	ets variant 4 [Source:HGNC Symbol;Acc:3493]
1936	ENSG00000265150	ENSG00000265150	0.0868	0.9984	-0.5184	chr14	RN7SL2	misc_RNA	RNA, 7SL, cytoplasmic 2 [Source:HGNC Symbol;Acc:23134]
1937	ENSG00000139626	ENSG00000139626	0.087	0.9984	-2.3186	chr12	ITGB7	protein_coding	integrin, beta 7 [Source:HGNC Symbol;Acc:6162]
1938	ENSG00000206799	ENSG00000206799	0.087	0.9984	-2.9267	chr11	SNORA32	snoRNA	small nucleolar RNA, H/ACA box 32 [Source:HGNC Symbol;Acc:32622]
1939	ENSG00000116745	ENSG00000116745	0.087	0.9984	-2.1726	chr1	RPE65	protein_coding	retinal pigment epithelium-specific protein 65kDa [Source:HGNC Symbol;Acc:10294]
1940	ENSG00000126768	ENSG00000126768	0.087	0.9984	2.777	chrX	TIMM17B	protein_coding	translocase of inner mitochondrial membrane 17 homolog B (yeast) [Source:HGNC Symbol;Acc:17310]
1941	ENSG00000122566	ENSG00000122566	0.087	0.9984	-1.7133	chr7	HNRNPA2B1	protein_coding	heterogeneous nuclear ribonucleoprotein A2/B1 [Source:HGNC Symbol;Acc:5033]
1942	ENSG00000129128	ENSG00000129128	0.0871	0.9984	-2.4652	chr4	SPCS3	protein_coding	signal peptidase complex subunit 3 homolog (S. cerevisiae) [Source:HGNC Symbol;Acc:26212]
1943	ENSG00000173542	ENSG00000173542	0.0871	0.9984	1.9935	chr4	MOB1B	protein_coding	MOB kinase activator 1B [Source:HGNC Symbol;Acc:29801]
1944	ENSG00000224804	ENSG00000224804	0.0871	0.9984	-2.5613	chr7	AC004878.2	antisense
1945	ENSG00000111215	ENSG00000111215	0.0872	0.9984	-2.8439	chr12	PRR4	protein_coding	proline rich 4 (lacrimal) [Source:HGNC Symbol;Acc:18020]
1946	ENSG00000169220	ENSG00000169220	0.0872	0.9984	-2.444	chr5	RGS14	protein_coding	regulator of G-protein signaling 14 [Source:HGNC Symbol;Acc:9996]
1947	ENSG00000188554	ENSG00000188554	0.0873	0.9984	1.9286	chr17	NBR1	protein_coding	neighbor of BRCA1 gene 1 [Source:HGNC Symbol;Acc:6746]
1948	ENSG00000100979	ENSG00000100979	0.0874	0.9984	-2.3049	chr20	PLTP	protein_coding	phospholipid transfer protein [Source:HGNC Symbol;Acc:9093]
1949	ENSG00000168734	ENSG00000168734	0.0875	0.9984	-2.6994	chr20	PKIG	protein_coding	protein kinase (cAMP-dependent, catalytic) inhibitor gamma [Source:HGNC Symbol;Acc:9019]
1950	ENSG00000248553	ENSG00000248553	0.0876	0.9984	-2.7251	chr11	OR52H2P	pseudogene	olfactory receptor, family 52, subfamily H, member 2 pseudogene [Source:HGNC Symbol;Acc:15219]
1951	ENSG00000100564	ENSG00000100564	0.0876	0.9984	-2.8377	chr14	PIGH	protein_coding	phosphatidylinositol glycan anchor biosynthesis, class H [Source:HGNC Symbol;Acc:8964]
1952	ENSG00000238443	ENSG00000238443	0.0877	0.9984	-2.2563	chr12	Y_RNA	misc_RNA	Y RNA [Source:RFAM;Acc:RF00019]
1953	ENSG00000201955	ENSG00000201955	0.0877	0.9984	0.8677	chr5	RNY3P1	misc_RNA	RNA, Ro-associated Y3 pseudogene 1 [Source:HGNC Symbol;Acc:42477]
1954	ENSG00000244264	ENSG00000244264	0.0878	0.9984	1.9215	chr13	RN7SL597P	misc_RNA	RNA, 7SL, cytoplasmic 597, pseudogene [Source:HGNC Symbol;Acc:46613]
1955	ENSG00000226820	ENSG00000226820	0.0878	0.9984	-2.7252	chrX	RP11-747I9.1	pseudogene
1956	ENSG00000219545	ENSG00000219545	0.0879	0.9984	2.6438	chr7	AC006465.3	protein_coding	Uncharacterized protein [Source:UniProtKB/TrEMBL;Acc:C9J7I0]
1957	ENSG00000075539	ENSG00000075539	0.088	0.9984	-1.6452	chr4	FRYL	protein_coding	FRY-like [Source:HGNC Symbol;Acc:29127]
1958	ENSG00000088002	ENSG00000088002	0.088	0.9984	-2.7162	chr19	SULT2B1	protein_coding	sulfotransferase family, cytosolic, 2B, member 1 [Source:HGNC Symbol;Acc:11459]
1959	ENSG00000232229	ENSG00000232229	0.0881	0.9984	-2.446	chr10	LINC00865	processed_transcript	long intergenic non-protein coding RNA 865 [Source:HGNC Symbol;Acc:45170]
1960	ENSG00000206588	ENSG00000206588	0.0881	0.9984	-1.1031	chr14	RNU1-8	snRNA	RNA, U1 small nuclear 8 [Source:HGNC Symbol;Acc:37498]
1961	ENSG00000146755	ENSG00000146755	0.0882	0.9984	-1.961	chr7	TRIM50	protein_coding	tripartite motif containing 50 [Source:HGNC Symbol;Acc:19017]
1962	ENSG00000171295	ENSG00000171295	0.0882	0.9984	-2.8316	chr19	ZNF440	protein_coding	zinc finger protein 440 [Source:HGNC Symbol;Acc:20874]
1963	ENSG00000226650	ENSG00000226650	0.0882	0.9984	-2.5668	chr5	KIF4B	protein_coding	kinesin family member 4B [Source:HGNC Symbol;Acc:6322]
1964	ENSG00000155816	ENSG00000155816	0.0883	0.9984	-2.7238	chr1	FMN2	protein_coding	formin 2 [Source:HGNC Symbol;Acc:14074]
1965	ENSG00000246379	ENSG00000246379	0.0883	0.9984	-2.5721	chr16	RP11-461O7.1	processed_transcript
1966	ENSG00000160255	ENSG00000160255	0.0883	0.9984	-1.6297	chr21	ITGB2	protein_coding	integrin, beta 2 (complement component 3 receptor 3 and 4 subunit) [Source:HGNC Symbol;Acc:6155]
1967	ENSG00000051825	ENSG00000051825	0.0884	0.9984	2.4011	chr12	MPHOSPH9	protein_coding	M-phase phosphoprotein 9 [Source:HGNC Symbol;Acc:7215]
1968	ENSG00000130518	ENSG00000130518	0.0884	0.9984	-2.27	chr19	KIAA1683	protein_coding	KIAA1683 [Source:HGNC Symbol;Acc:29350]
1969	ENSG00000170889	ENSG00000170889	0.0884	0.9984	-1.7554	chr19	RPS9	protein_coding	ribosomal protein S9 [Source:HGNC Symbol;Acc:10442]
1970	ENSG00000067992	ENSG00000067992	0.0886	0.9984	2.2071	chrX	PDK3	protein_coding	pyruvate dehydrogenase kinase, isozyme 3 [Source:HGNC Symbol;Acc:8811]
1971	ENSG00000230676	ENSG00000230676	0.0888	0.9984	-1.5332	chr9	RP11-65J3.3	lincRNA
1972	ENSG00000224956	ENSG00000224956	0.0888	0.9984	-2.4227	chr1	RP11-206L10.1	pseudogene
1973	ENSG00000182220	ENSG00000182220	0.0889	0.9984	-2.8408	chrX	ATP6AP2	protein_coding	ATPase, H+ transporting, lysosomal accessory protein 2 [Source:HGNC Symbol;Acc:18305]
1974	ENSG00000081479	ENSG00000081479	0.0889	0.9984	-1.4847	chr2	LRP2	protein_coding	low density lipoprotein receptor-related protein 2 [Source:HGNC Symbol;Acc:6694]
1975	ENSG00000270016	ENSG00000270016	0.0889	0.9984	-2.9073	chr15	RP11-932O9.8	antisense
1976	ENSG00000100365	ENSG00000100365	0.089	0.9984	-2.5313	chr22	NCF4	protein_coding	neutrophil cytosolic factor 4, 40kDa [Source:HGNC Symbol;Acc:7662]
1977	ENSG00000141101	ENSG00000141101	0.089	0.9984	-2.9041	chr16	NOB1	protein_coding	NIN1/RPN12 binding protein 1 homolog (S. cerevisiae) [Source:HGNC Symbol;Acc:29540]
1978	ENSG00000204592	ENSG00000204592	0.089	0.9984	1.2047	chr6	HLA-E	protein_coding	major histocompatibility complex, class I, E [Source:HGNC Symbol;Acc:4962]
1979	ENSG00000224367	ENSG00000224367	0.0891	0.9984	-2.5749	chr18	OACYLP	pseudogene	O-acyltransferase like, pseudogene [Source:HGNC Symbol;Acc:44362]
1980	ENSG00000103502	ENSG00000103502	0.0892	0.9984	2.6329	chr16	CDIPT	protein_coding	CDP-diacylglycerol--inositol 3-phosphatidyltransferase [Source:HGNC Symbol;Acc:1769]
1981	ENSG00000207191	ENSG00000207191	0.0892	0.9984	-1.9063	chr15	SNORD116-5	snoRNA	small nucleolar RNA, C/D box 116-5 [Source:HGNC Symbol;Acc:33071]
1982	ENSG00000187838	ENSG00000187838	0.0892	0.9984	-2.0512	chr17	PLSCR3	protein_coding	phospholipid scramblase 3 [Source:HGNC Symbol;Acc:16495]
1983	ENSG00000101019	ENSG00000101019	0.0892	0.9984	2.7339	chr20	UQCC	protein_coding	ubiquinol-cytochrome c reductase complex chaperone [Source:HGNC Symbol;Acc:15891]
1984	ENSG00000134690	ENSG00000134690	0.0892	0.9984	-2.7159	chr1	CDCA8	protein_coding	cell division cycle associated 8 [Source:HGNC Symbol;Acc:14629]
1985	ENSG00000168826	ENSG00000168826	0.0893	0.9984	-2.1781	chr4	ZBTB49	protein_coding	zinc finger and BTB domain containing 49 [Source:HGNC Symbol;Acc:19883]
1986	ENSG00000200729	ENSG00000200729	0.0894	0.9984	-1.8454	chr1	SNORD79	snoRNA	small nucleolar RNA, C/D box 79 [Source:HGNC Symbol;Acc:10100]
1987	ENSG00000156671	ENSG00000156671	0.0895	0.9984	-2.4609	chr10	SAMD8	protein_coding	sterile alpha motif domain containing 8 [Source:HGNC Symbol;Acc:26320]
1988	ENSG00000186184	ENSG00000186184	0.0895	0.9984	2.3573	chr13	POLR1D	protein_coding	polymerase (RNA) I polypeptide D, 16kDa [Source:HGNC Symbol;Acc:20422]
1989	ENSG00000230267	ENSG00000230267	0.0896	0.9984	-2.5264	chr16	HERC2P4	pseudogene	hect domain and RLD 2 pseudogene 4 [Source:HGNC Symbol;Acc:4872]
1990	ENSG00000197265	ENSG00000197265	0.0896	0.9984	-2.904	chr8	GTF2E2	protein_coding	general transcription factor IIE, polypeptide 2, beta 34kDa [Source:HGNC Symbol;Acc:4651]
1991	ENSG00000141526	ENSG00000141526	0.0897	0.9984	-1.7125	chr17	SLC16A3	protein_coding	solute carrier family 16, member 3 (monocarboxylic acid transporter 4) [Source:HGNC Symbol;Acc:10924]
1992	ENSG00000200486	ENSG00000200486	0.0897	0.9984	-2.8965	chr15	SNORD115-11	snoRNA	small nucleolar RNA, C/D box 115-11 [Source:HGNC Symbol;Acc:33030]
1993	ENSG00000198569	ENSG00000198569	0.0897	0.9984	-2.7111	chr9	SLC34A3	protein_coding	solute carrier family 34 (sodium phosphate), member 3 [Source:HGNC Symbol;Acc:20305]
1994	ENSG00000223418	ENSG00000223418	0.0897	0.9984	2.7692	chrX	GS1-590J6.2	pseudogene
1995	ENSG00000173715	ENSG00000173715	0.0898	0.9984	-2.259	chr11	C11orf80	protein_coding	chromosome 11 open reading frame 80 [Source:HGNC Symbol;Acc:26197]
1996	ENSG00000201719	ENSG00000201719	0.0899	0.9984	-1.9456	chr8	SNORD87	snoRNA	small nucleolar RNA, C/D box 87 [Source:HGNC Symbol;Acc:32746]
1997	ENSG00000254341	ENSG00000254341	0.0899	0.9984	-1.9456	chr8	SNORD87	sense_overlapping
1998	ENSG00000055070	ENSG00000055070	0.0899	0.9984	-2.1255	chr1	SZRD1	protein_coding	SUZ RNA binding domain containing 1 [Source:HGNC Symbol;Acc:30232]
1999	ENSG00000237917	ENSG00000237917	0.0899	0.9984	-2.7099	chrY	PARP4P1	pseudogene	poly (ADP-ribose) polymerase family, member 4 pseudogene 1 [Source:HGNC Symbol;Acc:18500]
[truncated: 31,986 more rows]
