# Supplementary material for: Extracellular RNA profiles with human age
Source: Aging Cell. 2018 May 24;17(4):e12785. doi: 10.1111/acel.12785 (PMC6052399; doi:10.1111/acel.12785)
Supplement: Supplementary file 3 [file ACEL-17-na-s003.xlsx]

## Sheet: GOTermSignificantSummary
Gene Ontology Term	Annotation	Zscore	P-value	FDR	#GeneInSampleGOTerm
GO0016021 INTEGRAL TO MEMBRANE	[GO0016021:(CLASS:cellular_component)integral to membrane]Penetrating at least one phospholipid bilayer of a membrane. May also refer to the state of being buried in the bilayer with no exposure outside the bilayer. When used to describe a protein, indicates that all or part of the peptide sequence is embedded in the membrane.	-5.36954	1.60918e-05	0.000866812	3530
GO0016757 TRANSFERASE ACTIVITY TRANSFERRING GLYCO	[GO0016757:(CLASS:molecular_function)transferase activity, transferring glycosyl groups]Catalysis of the transfer of a glycosyl group from one compound (donor) to another (acceptor).	-4.32227	0.00062932	0.018324	190
GO0016020 MEMBRANE	[GO0016020:(CLASS:cellular_component)membrane]Double layer of lipid molecules that encloses all cells, and, in eukaryotes, many organelles; may be a single or double lipid bilayer; also includes associated proteins.	-4.1997	0.00089992	0.0232683	4417
GO0007275 MULTICELLULAR ORGANISMAL DEVELOPMENT	[GO0007275:(CLASS:biological_process)multicellular organismal development]The biological process whose specific outcome is the progression of an organism over time from an initial condition (e.g. a zygote or a young adult) to a later condition (e.g. a multicellular animal or an aged adult).	-4.10309	0.00039906	0.0128976	851
GO0004871 SIGNAL TRANSDUCER ACTIVITY	[GO0004871:(CLASS:molecular_function)signal transducer activity]Mediates the transfer of a signal from the outside to the inside of a cell by means other than the introduction of the signal molecule itself into the cell.	-3.92647	0.0005283	0.0162616	554
GO0000184 MRNA CATABOLIC PROCESS NONSENSE MEDIATE	[GO0000184:(CLASS:biological_process)mRNA catabolic process, nonsense-mediated decay]The nonsense-mediated mRNA decay pathway degrades mRNAs transcribed from genes in which an amino-acid codon has changed to a nonsense codon; this prevents the translation of such mRNAs into truncated, and potentially harmful, proteins.	-3.87652	0.00088882	0.023355	20
GO0004872 RECEPTOR ACTIVITY	[GO0004872:(CLASS:molecular_function)receptor activity]Combining with an extracellular or intracellular messenger to initiate a change in cell activity.	-3.84131	0.00082312	0.0219861	1284
GO0048511 RHYTHMIC PROCESS	[GO0048511:(CLASS:biological_process)rhythmic process]Those processes pertinent to the generation and maintenance of rhythms in the physiology of an organism.	-3.40208	0.0032702	0.0668942	25
GO0008219 CELL DEATH	[GO0008219:(CLASS:biological_process)cell death]The specific activation or halting of processes within a cell so that its vital functions markedly cease, rather than simply deteriorating gradually over time, which culminates in cell death.	-3.38113	0.0044858	0.0823756	36
GO0005085 GUANYL NUCLEOTIDE EXCHANGE FACTOR ACTIVI	[GO0005085:(CLASS:molecular_function)guanyl-nucleotide exchange factor activity]Stimulates the exchange of guanyl nucleotides by a GTPase. Under normal cellular physiological conditions, the concentration of GTP is higher than that of GDP, favoring the replacement of GDP by GTP in association with the GTPase.	-3.37794	0.0040496	0.0765398	106
GO0004930 G PROTEIN COUPLED RECEPTOR ACTIVITY	[GO0004930:(CLASS:molecular_function)G-protein coupled receptor activity]A receptor that binds an extracellular ligand and transmits the signal to a heterotrimeric G-protein complex. These receptors are characteristically seven-transmembrane receptors and are made up of hetero- or homodimers.	-3.36595	0.00181232	0.0427549	317
GO0008271 SECONDARY ACTIVE SULFATE TRANSMEMBRANE T	[GO0008271:(CLASS:molecular_function)secondary active sulfate transmembrane transporter activity]Catalysis of the secondary active transfer of sulfate from one side of the membrane to the other. Secondary active transport is catalysis of the transfer of a solute from one side of a membrane to the other, up its concentration gradient. The transporter binds the solute and undergoes a series of conf…	-3.23314	8.2334e-13	1.02347e-10	7
GO0046966 THYROID HORMONE RECEPTOR BINDING	[GO0046966:(CLASS:molecular_function)thyroid hormone receptor binding]Interacting selectively with a thyroid hormone receptor.	-3.1929	0.0049816	0.0899471	15
GO0006936 MUSCLE CONTRACTION	[GO0006936:(CLASS:biological_process)muscle contraction]A process leading to shortening and/or development of tension in muscle tissue. Muscle contraction occurs by a sliding filament mechanism whereby actin filaments slide inward among the myosin filaments.	-3.0994	0.0025634	0.0552327	68
GO0004629 PHOSPHOLIPASE C ACTIVITY	[GO0004629:(CLASS:molecular_function)phospholipase C activity]Catalysis of the reaction: a phosphatidylcholine + H2O = 1,2-diacylglycerol + choline phosphate.	-3.06651	0.003914	0.0748524	15
GO0048704 EMBRYONIC SKELETAL MORPHOGENESIS	[GO0048704:(CLASS:biological_process)embryonic skeletal morphogenesis]The process by which the anatomical structures of skeleton are generated and organized during the embryonic phase. Morphogenesis pertains to the creation of form.	-3.0626	0.002497	0.0545291	7
GO0030593 NEUTROPHIL CHEMOTAXIS	[GO0030593:(CLASS:biological_process)neutrophil chemotaxis]The directed movement of a neutrophil cell, the most numerous polymorphonuclear leukocyte found in the blood, in response to an external stimulus, usually an infection or wounding.	-2.93437	0.0031988	0.0658505	15
GO0030890 POSITIVE REGULATION OF B CELL PROLIFERAT	[GO0030890:(CLASS:biological_process)positive regulation of B cell proliferation]Any process that activates or increases the rate or extent of B cell proliferation.	-2.91867	0.0025414	0.0551262	14
GO0016251 GENERAL RNA POLYMERASE II TRANSCRIPTION	[GO0016251:(CLASS:molecular_function)general RNA polymerase II transcription factor activity]Any function that supports basal (unregulated) transcription of genes by core RNA polymerase II. Five general transcription factors are necessary and sufficient for such basal transcription in yeast: TFIIB, TFIID, TFIIE, TFIIF, TFIIH and TATA-binding protein (TBF).	-2.91239	0.0035412	0.0697876	18
GO0009401 PHOSPHOENOLPYRUVATE DEPENDENT SUGAR PHOS	[GO0009401:(CLASS:biological_process)phosphoenolpyruvate-dependent sugar phosphotransferase system]The uptake and phosphorylation of specific carbohydrates from the extracellular environment; uptake and phosphorylation are coupled, making the PTS a link between the uptake and metabolism of sugars; phosphoenolpyruvate is the original phosphate donor; phosphoenolpyruvate passes the phosphate via a …	-2.64786	0.0024786	0.0544955	7
GO0045664 REGULATION OF NEURON DIFFERENTIATION	[GO0045664:(CLASS:biological_process)regulation of neuron differentiation]Any process that modulates the frequency, rate or extent of neuron differentiation.	-2.64072	0.0024086	0.0533191	7
GO0008272 SULFATE TRANSPORT	[GO0008272:(CLASS:biological_process)sulfate transport]The directed movement of sulfate into, out of, within or between cells.	-2.61858	0.0053556	0.0925631	10
GO0050750 LOW DENSITY LIPOPROTEIN RECEPTOR BINDING	[GO0050750:(CLASS:molecular_function)low-density lipoprotein receptor binding]Interacting selectively with a low density lipoprotein receptor.	-2.59205	0.0034834	0.0690696	11
GO0043025 CELL SOMA	[GO0043025:(CLASS:cellular_component)cell soma]The portion of a cell bearing surface projections such as axons, dendrites, cilia, or flagella that includes the nucleus, but excludes all cell projections.	-2.52253	0.0034248	0.0687513	59
GO0007435 SALIVARY GLAND MORPHOGENESIS	[GO0007435:(CLASS:biological_process)salivary gland morphogenesis]The process by which the anatomical structures of the salivary gland are generated and organized. Morphogenesis pertains to the creation of form.	-2.49276	0.0051656	0.0922388	6
GO0030878 THYROID GLAND DEVELOPMENT	[GO0030878:(CLASS:biological_process)thyroid gland development]The process whose specific outcome is the progression of the thyroid gland over time, from its formation to the mature structure. The thyroid gland is an endoderm-derived gland that produces thyroid hormone.	-2.4899	0.00070922	0.0197603	10
GO0000159 PROTEIN PHOSPHATASE TYPE 2A COMPLEX	[GO0000159:(CLASS:cellular_component)protein phosphatase type 2A complex]A heterodimer with protein serine/threonine phosphatase activity that is polycation-stimulated (PCS), being directly stimulated by protamine, polylysine, or histone H1; it constitutes a subclass of several enzymes activated by different histones and polylysine, and consists of catalytic and regulatory subunits.	-2.36219	0.0045962	0.0839261	7
GO0050777 NEGATIVE REGULATION OF IMMUNE RESPONSE	[GO0050777:(CLASS:biological_process)negative regulation of immune response]Any process that stops, prevents or reduces the frequency, rate or extent of the immune response, the immunological reaction of an organism to an immunogenic stimulus.	-2.35522	0.00190122	0.0445271	6
GO0030279 NEGATIVE REGULATION OF OSSIFICATION	[GO0030279:(CLASS:biological_process)negative regulation of ossification]Any process that stops, prevents or reduces the frequency, rate or extent of bone formation.	-2.24516	1.2293e-06	9.02977e-05	8
GO0030111 REGULATION OF WNT RECEPTOR SIGNALING PAT	[GO0030111:(CLASS:biological_process)regulation of Wnt receptor signaling pathway]Any process that modulates the frequency, rate or extent of the activity of the Wnt receptor mediated signal transduction pathway.	-2.21086	5.8334e-05	0.00244851	10
GO0006956 COMPLEMENT ACTIVATION	[GO0006956:(CLASS:biological_process)complement activation]Processes involved in the activation of any of the steps of the complement cascade, which allows for the direct killing of microbes, the disposal of immune complexes, and the regulation of other immune processes; the initial steps of complement activation involve one of three pathways, the classical pathway, the alternative pathway, and t…	-2.19817	0.0048634	0.0883062	22
GO0042554 SUPEROXIDE RELEASE	[GO0042554:(CLASS:biological_process)superoxide release]The enzymatic generation of superoxide, the superoxide anion O2- (superoxide free radical), or any compound containing this species, by a cell in response to environmental stress, thereby mediating the activation of various stress-inducible signaling pathways.	-2.12296	7.118e-05	0.00280553	6
GO0048010 VASCULAR ENDOTHELIAL GROWTH FACTOR RECEP	[GO0048010:(CLASS:biological_process)vascular endothelial growth factor receptor signaling pathway]The series of molecular signals generated as a consequence of vascular endothelial growth factor receptor binding to one of its physiological ligands.	-2.10679	0.005239	0.0915267	10
GO0005160 TRANSFORMING GROWTH FACTOR BETA RECEPTOR	[GO0005160:(CLASS:molecular_function)transforming growth factor beta receptor binding]Interacting selectively with the transforming growth factor beta receptor.	-1.97806	0.0033738	0.0685794	9
GO0048663 NEURON FATE COMMITMENT	[GO0048663:(CLASS:biological_process)neuron fate commitment]The process whereby the developmental fate of a cell becomes restricted such that it will develop into a neuron.	-1.97363	0.00091884	0.023569	14
GO0060113 INNER EAR RECEPTOR CELL DIFFERENTIATION	[GO0060113:(CLASS:biological_process)inner ear receptor cell differentiation]The process whereby relatively unspecialized cells acquire specialized structural and/or functional features of inner ear receptor cells. Inner ear receptor cells are mechanorecptors found in the inner ear responsible for transducing signals involved in balance and sensory perception of sound.	-1.95603	0.004301	0.0798898	7
GO0000075 CELL CYCLE CHECKPOINT	[GO0000075:(CLASS:biological_process)cell cycle checkpoint]A point in the eukaryotic cell cycle where progress through the cycle can be halted until conditions are suitable for the cell to proceed to the next stage.	-1.80916	2.4062e-05	0.00112708	9
GO0019866 ORGANELLE INNER MEMBRANE	[GO0019866:(CLASS:cellular_component)organelle inner membrane]The inner, i.e. lumen-facing, lipid bilayer of an organelle envelope; usually highly selective to most ions and metabolites.	1.55186	6.52e-05	0.00263408	8
GO0005154 EPIDERMAL GROWTH FACTOR RECEPTOR BINDING	[GO0005154:(CLASS:molecular_function)epidermal growth factor receptor binding]Interacting selectively with the epidermal growth factor receptor.	2.31714	0.0052202	0.0916939	6
GO0032405 MUTLALPHA COMPLEX BINDING	[GO0032405:(CLASS:molecular_function)MutLalpha complex binding]Interacting selectively with the mismatch repair complex MutLalpha.	2.33866	8.894e-05	0.00334249	6
GO0000086 G2 OR M TRANSITION OF MITOTIC CELL CYCLE	[GO0000086:(CLASS:biological_process)G2/M transition of mitotic cell cycle]Progression from G2 phase to M phase of the mitotic cell cycle.	2.63567	0.0020928	0.0483138	12
GO0000724 DOUBLE STRAND BREAK REPAIR VIA HOMOLOGOU	[GO0000724:(CLASS:biological_process)double-strand break repair via homologous recombination]The error-free repair of a double-strand break in DNA in which the broken DNA molecule is repaired using homologous sequences. A strand in the broken DNA searches for a homologous region in an intact chromosome to serve as the template for DNA synthesis. The restoration of two intact DNA molecules results…	2.63772	5.0996e-06	0.000329638	12
GO0016585 CHROMATIN REMODELING COMPLEX	[GO0016585:(CLASS:cellular_component)chromatin remodeling complex]Any complex that mediates dynamic changes in eukaryotic chromatin.	2.69127	0.0039514	0.0751231	7
GO0001975 RESPONSE TO AMPHETAMINE	[GO0001975:(CLASS:biological_process)response to amphetamine]A change in state or activity of a cell or an organism (in terms of movement, secretion, enzyme production, gene expression, etc.) as a result of an amphetamine stimulus. Amphetamines consist of a group of compounds related to alpha-methylphenethylamine.	2.73649	0.00088678	0.0234924	10
GO0045931 POSITIVE REGULATION OF PROGRESSION THROU	[GO0045931:(CLASS:biological_process)positive regulation of progression through mitotic cell cycle]Any process that activates or increases the frequency, rate or extent of progression through the mitotic cell cycle.	2.83395	0.0023576	0.052915	6
GO0006979 RESPONSE TO OXIDATIVE STRESS	[GO0006979:(CLASS:biological_process)response to oxidative stress]A change in state or activity of a cell or an organism (in terms of movement, secretion, enzyme production, gene expression, etc.) as a result of oxidative stress, a state often resulting from exposure to high levels of reactive oxygen species, e.g. superoxide anions, hydrogen peroxide (H2O2), and hydroxyl radicals.	3.01497	0.0030614	0.0638351	54
GO0007183 SMAD PROTEIN COMPLEX ASSEMBLY	[GO0007183:(CLASS:biological_process)SMAD protein complex assembly]The aggregation and bonding together of a set of components to form a protein complex that contains SMAD proteins.	3.1685	6.112e-05	0.0025005	6
GO0008121 UBIQUINOL CYTOCHROME C REDUCTASE ACTIVIT	[GO0008121:(CLASS:molecular_function)ubiquinol-cytochrome-c reductase activity]Catalysis of the transfer of a solute or solutes from one side of a membrane to the other according to the reaction: CoQH2 + 2 ferricytochrome c = CoQ + 2 ferrocytochrome c.	3.58069	0.0035612	0.0697564	7
GO0007163 ESTABLISHMENT AND OR OR MAINTENANCE OF C	[GO0007163:(CLASS:biological_process)establishment and/or maintenance of cell polarity]The specification, formation and maintenance of anisotropic intracellular organization or cell growth patterns.	3.76057	7.2064e-05	0.00280615	14
GO0000118 HISTONE DEACETYLASE COMPLEX	[GO0000118:(CLASS:cellular_component)histone deacetylase complex]Complex that possesses histone deacetylase activity.	3.83232	0.0031682	0.0656386	26
GO0015450 PROTEIN TRANSMEMBRANE TRANSPORTER ACTIVI	[GO0015450:(CLASS:molecular_function)protein transmembrane transporter activity]Primary active carrier-mediated transport of a protein across a membrane, driven by the hydrolysis of the diphosphate bond of inorganic pyrophosphate, ATP, or another nucleoside triphosphate. The transport protein may or may not be transiently phosphorylated, but the substrate is not phosphorylated.	3.88724	0.005187	0.092112	13
GO0045263 PROTON TRANSPORTING ATP SYNTHASE COMPLEX	[GO0045263:(CLASS:cellular_component)proton-transporting ATP synthase complex, coupling factor F(o)]All non-F1 subunits of a hydrogen-transporting ATP synthase, including integral and peripheral membrane proteins.	3.94141	0.0035942	0.0695596	12
GO0006414 TRANSLATIONAL ELONGATION	[GO0006414:(CLASS:biological_process)translational elongation]The successive addition of amino acid residues to a nascent polypeptide chain during protein biosynthesis.	4.32631	1.94994e-07	1.61595e-05	37
GO0005739 MITOCHONDRION	[GO0005739:(CLASS:cellular_component)mitochondrion]A semiautonomous, self replicating organelle that occurs in varying numbers, shapes, and sizes in the cytoplasm of virtually all eukaryotic cells. It is notably the site of tissue respiration.	4.81135	0.00022364	0.00785657	845
GO0030533 TRIPLET CODON AMINO ACID ADAPTOR ACTIVIT	[GO0030533:(CLASS:molecular_function)triplet codon-amino acid adaptor activity]The codon binding activity of a tRNA that positions an activated amino acid, mediating its insertion at the correct point in the sequence of a nascent polypeptide chain during protein synthesis.	5.05835	1.40604e-30	3.78693e-28	22

## Sheet: biological processes
Gene Ontology Term	Annotation	#GeneInSampleGOTerm	Z_Score
GO0007275 MULTICELLULAR ORGANISMAL DEVELOPMENT	[GO0007275:(CLASS:biological_process)multicellular organismal development]The biological process whose specific outcome is the progression of an organism over time from an initial condition (e.g. a zygote or a young adult) to a later condition (e.g. a multicellular animal or an aged adult).	851	-4.10309
GO0022409 POSITIVE REGULATION OF CELL CELL ADHESIO	[GO0022409:(CLASS:biological_process)positive regulation of cell-cell adhesion]Any process that activates or increases the rate or extent of cell adhesion to another cell.	4	-3.90069
GO0000184 MRNA CATABOLIC PROCESS NONSENSE MEDIATE	[GO0000184:(CLASS:biological_process)mRNA catabolic process, nonsense-mediated decay]The nonsense-mediated mRNA decay pathway degrades mRNAs transcribed from genes in which an amino-acid codon has changed to a nonsense codon; this prevents the translation of such mRNAs into truncated, and potentially harmful, proteins.	20	-3.87652
GO0051451 MYOBLAST MIGRATION	[GO0051451:(CLASS:biological_process)myoblast migration]The orderly movement of myoblasts from one site to another, often during the development of a multicellular organism. A myoblast is a cell type that, by fusion with other myoblasts, gives rise to the myotubes that eventually develop into skeletal muscle fibers.	3	-3.5455
GO0048511 RHYTHMIC PROCESS	[GO0048511:(CLASS:biological_process)rhythmic process]Those processes pertinent to the generation and maintenance of rhythms in the physiology of an organism.	25	-3.40208
GO0008219 CELL DEATH	[GO0008219:(CLASS:biological_process)cell death]The specific activation or halting of processes within a cell so that its vital functions markedly cease, rather than simply deteriorating gradually over time, which culminates in cell death.	36	-3.38113
GO0006936 MUSCLE CONTRACTION	[GO0006936:(CLASS:biological_process)muscle contraction]A process leading to shortening and/or development of tension in muscle tissue. Muscle contraction occurs by a sliding filament mechanism whereby actin filaments slide inward among the myosin filaments.	68	-3.0994
GO0048704 EMBRYONIC SKELETAL MORPHOGENESIS	[GO0048704:(CLASS:biological_process)embryonic skeletal morphogenesis]The process by which the anatomical structures of skeleton are generated and organized during the embryonic phase. Morphogenesis pertains to the creation of form.	7	-3.0626
GO0040009 REGULATION OF GROWTH RATE	[GO0040009:(CLASS:biological_process)regulation of growth rate]Any process that modulates the rate of growth of all or part of an organism.	3	-2.96192
GO0030593 NEUTROPHIL CHEMOTAXIS	[GO0030593:(CLASS:biological_process)neutrophil chemotaxis]The directed movement of a neutrophil cell, the most numerous polymorphonuclear leukocyte found in the blood, in response to an external stimulus, usually an infection or wounding.	15	-2.93437
GO0030890 POSITIVE REGULATION OF B CELL PROLIFERAT	[GO0030890:(CLASS:biological_process)positive regulation of B cell proliferation]Any process that activates or increases the rate or extent of B cell proliferation.	14	-2.91867
GO0009401 PHOSPHOENOLPYRUVATE DEPENDENT SUGAR PHOS	[GO0009401:(CLASS:biological_process)phosphoenolpyruvate-dependent sugar phosphotransferase system]The uptake and phosphorylation of specific carbohydrates from the extracellular environment; uptake and phosphorylation are coupled, making the PTS a link between the uptake and metabolism of sugars; phosphoenolpyruvate is the original phosphate donor; phosphoenolpyruvate passes the phosphate via a …	7	-2.64786
GO0045664 REGULATION OF NEURON DIFFERENTIATION	[GO0045664:(CLASS:biological_process)regulation of neuron differentiation]Any process that modulates the frequency, rate or extent of neuron differentiation.	7	-2.64072
GO0008272 SULFATE TRANSPORT	[GO0008272:(CLASS:biological_process)sulfate transport]The directed movement of sulfate into, out of, within or between cells.	10	-2.61858
GO0045123 CELLULAR EXTRAVASATION	[GO0045123:(CLASS:biological_process)cellular extravasation]The migration of leukocytes from the blood vessels into the surrounding tissue.	4	-2.54964
GO0001957 INTRAMEMBRANOUS OSSIFICATION	[GO0001957:(CLASS:biological_process)intramembranous ossification]The formation of bone in which osteoblasts secrete a collage-proteoglycan matrix that binds calcium salts and becomes calcified. Intramembranous ossification is the way flat bones and the shell of a turtle are formed.	4	-2.53904
GO0008588 RELEASE OF CYTOPLASMIC SEQUESTERED NF KA	[GO0008588:(CLASS:biological_process)release of cytoplasmic sequestered NF-kappaB]The release of NF-kappaB from specific molecules in the cytoplasm to which it was bound, thereby allowing its translocation into the nucleus.	4	-2.50124
GO0007435 SALIVARY GLAND MORPHOGENESIS	[GO0007435:(CLASS:biological_process)salivary gland morphogenesis]The process by which the anatomical structures of the salivary gland are generated and organized. Morphogenesis pertains to the creation of form.	6	-2.49276
GO0030878 THYROID GLAND DEVELOPMENT	[GO0030878:(CLASS:biological_process)thyroid gland development]The process whose specific outcome is the progression of the thyroid gland over time, from its formation to the mature structure. The thyroid gland is an endoderm-derived gland that produces thyroid hormone.	10	-2.4899
GO0050884 REGULATION OF POSTURE	[GO0050884:(CLASS:biological_process)regulation of posture]The processes by which an organism voluntarily modulates its posture, the alignment of its anatomical parts.	5	-2.46141
GO0002636 POSITIVE REGULATION OF GERMINAL CENTER F	[GO0002636:(CLASS:biological_process)positive regulation of germinal center formation]Any process that activates or increases the frequency, rate, or extent of germinal center formation.	4	-2.40634
GO0031296 B CELL COSTIMULATION	[GO0031296:(CLASS:biological_process)B cell costimulation]The process of providing, via surface-bound receptor-ligand pairs, a second, antigen-independent, signal in addition to that provided by the B cell receptor to augment B cell activation.	4	-2.40634
GO0007256 ACTIVATION OF JNKK ACTIVITY	[GO0007256:(CLASS:biological_process)activation of JNKK activity]The initiation of the activity of the inactive enzyme JUN kinase kinase (JNKK) activity in response to phosphorylation by a member of the JUN kinase kinase kinase (JNKKK) family, or another upstream kinase. JNKKs are involved in a signaling pathway that is primarily activated by cytokines and exposure to environmental stress.	3	-2.38451
GO0050777 NEGATIVE REGULATION OF IMMUNE RESPONSE	[GO0050777:(CLASS:biological_process)negative regulation of immune response]Any process that stops, prevents or reduces the frequency, rate or extent of the immune response, the immunological reaction of an organism to an immunogenic stimulus.	6	-2.35522
GO0050798 ACTIVATED T CELL PROLIFERATION	[GO0050798:(CLASS:biological_process)activated T cell proliferation]The rapid expansion of a T cell population following activation by an antigenic stimulus.	4	-2.31359
GO0008105 ASYMMETRIC PROTEIN LOCALIZATION	[GO0008105:(CLASS:biological_process)asymmetric protein localization]The processes by which a protein is transported to, or maintained in, a specific asymmetric distribution.	3	-2.27747
GO0042994 CYTOPLASMIC SEQUESTERING OF TRANSCRIPTIO	[GO0042994:(CLASS:biological_process)cytoplasmic sequestering of transcription factor]The selective interaction of a transcription factor with specific molecules in the cytoplasm, thereby inhibiting its translocation into the nucleus.	5	-2.27331
GO0051891 POSITIVE REGULATION OF CARDIOBLAST DIFFE	[GO0051891:(CLASS:biological_process)positive regulation of cardioblast differentiation]Any process that activates or increases the frequency, rate or extent of cardioblast differentiation, the process whereby a relatively unspecialized mesodermal cell acquires the specialized structural and/or functional features of a cardioblast.	3	-2.25131
GO0030279 NEGATIVE REGULATION OF OSSIFICATION	[GO0030279:(CLASS:biological_process)negative regulation of ossification]Any process that stops, prevents or reduces the frequency, rate or extent of bone formation.	8	-2.24516
GO0030111 REGULATION OF WNT RECEPTOR SIGNALING PAT	[GO0030111:(CLASS:biological_process)regulation of Wnt receptor signaling pathway]Any process that modulates the frequency, rate or extent of the activity of the Wnt receptor mediated signal transduction pathway.	10	-2.21086
GO0006956 COMPLEMENT ACTIVATION	[GO0006956:(CLASS:biological_process)complement activation]Processes involved in the activation of any of the steps of the complement cascade, which allows for the direct killing of microbes, the disposal of immune complexes, and the regulation of other immune processes; the initial steps of complement activation involve one of three pathways, the classical pathway, the alternative pathway, and t…	22	-2.19817
GO0007525 SOMATIC MUSCLE DEVELOPMENT	[GO0007525:(CLASS:biological_process)somatic muscle development]The process whose specific outcome is the progression of the somatic muscle over time, from its formation to the mature structure.	3	-2.19595
GO0042554 SUPEROXIDE RELEASE	[GO0042554:(CLASS:biological_process)superoxide release]The enzymatic generation of superoxide, the superoxide anion O2- (superoxide free radical), or any compound containing this species, by a cell in response to environmental stress, thereby mediating the activation of various stress-inducible signaling pathways.	6	-2.12296
GO0048010 VASCULAR ENDOTHELIAL GROWTH FACTOR RECEP	[GO0048010:(CLASS:biological_process)vascular endothelial growth factor receptor signaling pathway]The series of molecular signals generated as a consequence of vascular endothelial growth factor receptor binding to one of its physiological ligands.	10	-2.10679
GO0045777 POSITIVE REGULATION OF BLOOD PRESSURE	[GO0045777:(CLASS:biological_process)positive regulation of blood pressure]Any process that increases blood pressure.	4	-2.03199
GO0032400 MELANOSOME LOCALIZATION	[GO0032400:(CLASS:biological_process)melanosome localization]The processes by which a melanosome is transported to, and/or maintained in, a specific location within the cell.	3	-1.98579
GO0048663 NEURON FATE COMMITMENT	[GO0048663:(CLASS:biological_process)neuron fate commitment]The process whereby the developmental fate of a cell becomes restricted such that it will develop into a neuron.	14	-1.97363
GO0007025 BETA TUBULIN FOLDING	[GO0007025:(CLASS:biological_process)beta-tubulin folding]Folding of the microtubule constituent protein beta-tubulin.	4	-1.96089
GO0060113 INNER EAR RECEPTOR CELL DIFFERENTIATION	[GO0060113:(CLASS:biological_process)inner ear receptor cell differentiation]The process whereby relatively unspecialized cells acquire specialized structural and/or functional features of inner ear receptor cells. Inner ear receptor cells are mechanorecptors found in the inner ear responsible for transducing signals involved in balance and sensory perception of sound.	7	-1.95603
GO0001514 SELENOCYSTEINE INCORPORATION	[GO0001514:(CLASS:biological_process)selenocysteine incorporation]The incorporation of selenocysteine into a peptide; uses a special tRNA that recognizes the UGA codon as selenocysteine, rather than as a termination codon. Selenocysteine is synthesized from serine before its incorporation, it is not a posttranslational modification of peptidyl-cysteine.	4	-1.94154
GO0045471 RESPONSE TO ETHANOL	[GO0045471:(CLASS:biological_process)response to ethanol]A change in state or activity of a cell or an organism (in terms of movement, secretion, enzyme production, gene expression, etc.) as a result of an ethanol stimulus.	3	-1.93418
GO0032402 MELANOSOME TRANSPORT	[GO0032402:(CLASS:biological_process)melanosome transport]The directed movement of melanosomes into, out of, within or between cells.	3	-1.81824
GO0000075 CELL CYCLE CHECKPOINT	[GO0000075:(CLASS:biological_process)cell cycle checkpoint]A point in the eukaryotic cell cycle where progress through the cycle can be halted until conditions are suitable for the cell to proceed to the next stage.	9	-1.80916
GO0007442 HINDGUT MORPHOGENESIS	[GO0007442:(CLASS:biological_process)hindgut morphogenesis]The process by which the anatomical structures of the hindgut are generated and organized. Morphogenesis pertains to the creation of form.	3	-1.80387
GO0045875 NEGATIVE REGULATION OF SISTER CHROMATID	[GO0045875:(CLASS:biological_process)negative regulation of sister chromatid cohesion]Any process that stops, prevents or reduces the frequency, rate or extent of sister chromatid cohesion.	3	-1.77396
GO0021915 NEURAL TUBE DEVELOPMENT	[GO0021915:(CLASS:biological_process)neural tube development]The process whose specific outcome is the progression of the neural tube over time, from its formation to the mature structure. The mature structure of the neural tube exists when the tube has been segmented into the forebrain, midbrain, hindbrain and spinal cord regions. In addition neural crest has budded away from the epithelium.	5	-1.76309
GO0001879 DETECTION OF YEAST	[GO0001879:(CLASS:biological_process)detection of yeast]The series of events in which a stimulus from a yeast is received and converted into a molecular signal.	3	-1.72852
GO0060087 RELAXATION OF VASCULAR SMOOTH MUSCLE	[GO0060087:(CLASS:biological_process)relaxation of vascular smooth muscle]Any process that stops, prevents or reduces the frequency, rate or extent of vascular smooth muscle contraction.	3	-1.57114
GO0002666 POSITIVE REGULATION OF T CELL TOLERANCE	[GO0002666:(CLASS:biological_process)positive regulation of T cell tolerance induction]Any process that activates or increases the frequency, rate, or extent of T cell tolerance induction.	3	-1.53384
GO0060133 SOMATOTROPIN SECRETING CELL DEVELOPMENT	[GO0060133:(CLASS:biological_process)somatotropin secreting cell development]The process whose specific outcome is the progression of a somatotropin secreting cell over time, from its formation to the mature structure. A somatotropin secreting cell is an acidophilic cell of the anterior pituitary that produces growth hormone, somatotropin.	3	1.52698
GO0043567 REGULATION OF INSULIN LIKE GROWTH FACTOR	[GO0043567:(CLASS:biological_process)regulation of insulin-like growth factor receptor signaling pathway]Any process that modulates the frequency, rate or extent of insulin-like growth factor receptor signaling.	3	1.52698
GO0006421 ASPARAGINYL TRNA AMINOACYLATION	[GO0006421:(CLASS:biological_process)asparaginyl-tRNA aminoacylation]The process of coupling asparagine to asparaginyl-tRNA, catalyzed by asparaginyl-tRNA synthetase. In tRNA aminoacylation, the amino acid is first activated by linkage to AMP and then transferred to either the 2'- or the 3'-hydroxyl group of the 3'-adenosine residue of the tRNA.	4	1.57436
GO0042531 POSITIVE REGULATION OF TYROSINE PHOSPHOR	[GO0042531:(CLASS:biological_process)positive regulation of tyrosine phosphorylation of STAT protein]Any process that activates or increases the frequency, rate or extent of the introduction of a phosphate group to a tyrosine residue of a STAT (Signal Transducer and Activator of Transcription) protein.	3	1.60833
GO0006972 HYPEROSMOTIC RESPONSE	[GO0006972:(CLASS:biological_process)hyperosmotic response]A change in state or activity of a cell or an organism or cell (in terms of movement, secretion, enzyme production, gene expression, etc.) as a result of detection of, or exposure to, a hyperosmotic environment, i.e. an environment with a higher concentration of solutes than the organism or cell.	5	1.68046
GO0007354 ZYGOTIC DETERMINATION OF ANTERIOR OR POS	[GO0007354:(CLASS:biological_process)zygotic determination of anterior/posterior axis, embryo]The specification of the anterior/posterior axis of the embryo by products of genes expressed in the zygote; exemplified in insects by the gap genes, pair rule genes and segment polarity gene cascade.	3	1.68223
GO0007020 MICROTUBULE NUCLEATION	[GO0007020:(CLASS:biological_process)microtubule nucleation]The 'de novo' formation of a microtubule, in which tubulin heterodimers form metastable oligomeric aggregates, some of which go on to support formation of a complete microtubule. Microtubule nucleation usually occurs from a specific site within a cell.	5	1.74441
GO0035025 POSITIVE REGULATION OF RHO PROTEIN SIGNA	[GO0035025:(CLASS:biological_process)positive regulation of Rho protein signal transduction]Any process that activates or increases the frequency, rate or extent of Rho protein signal transduction.	3	1.782
GO0030516 REGULATION OF AXON EXTENSION	[GO0030516:(CLASS:biological_process)regulation of axon extension]Any process that modulates the rate, direction or extent of axon extension.	4	1.95571
GO0007143 FEMALE MEIOSIS	[GO0007143:(CLASS:biological_process)female meiosis]Meiosis in the female germline.	3	1.9675
GO0043306 POSITIVE REGULATION OF MAST CELL DEGRANU	[GO0043306:(CLASS:biological_process)positive regulation of mast cell degranulation]Any process that activates or increases the frequency, rate or extent of mast cell degranulation.	3	1.96946
GO0051014 ACTIN FILAMENT SEVERING	[GO0051014:(CLASS:biological_process)actin filament severing]The process by which an actin filament is broken down into smaller filaments.	3	2.15497
GO0001955 BLOOD VESSEL MATURATION	[GO0001955:(CLASS:biological_process)blood vessel maturation]A developmental process, independent of morphogenetic (shape) change, that is required for a blood vessel to attain its fully functional state.	3	2.20704
GO0050771 NEGATIVE REGULATION OF AXONOGENESIS	[GO0050771:(CLASS:biological_process)negative regulation of axonogenesis]Any process that stops, prevents or reduces the frequency, rate or extent of axonogenesis.	3	2.28273
GO0043009 CHORDATE EMBRYONIC DEVELOPMENT	[GO0043009:(CLASS:biological_process)chordate embryonic development]The process whose specific outcome is the progression of the embryo over time, from zygote formation through a stage including a notochord and neural tube until birth or egg hatching.	4	2.34501
GO0042633 HAIR CYCLE	[GO0042633:(CLASS:biological_process)hair cycle]The cyclical phases of growth (anagen), regression (catagen), quiescence (telogen), and shedding (exogen) in the life of a hair; one of the collection or mass of filaments growing from the skin of an animal, and forming a covering for a part of the head or for any part or the whole of the body.	3	2.43556
GO0007098 CENTROSOME CYCLE	[GO0007098:(CLASS:biological_process)centrosome cycle]The cell cycle process whereby centrosome duplication and separation takes place. The centrosome cycle can operate with a considerable degree of independence from other processes of the cell cycle.	5	2.49774
GO0000086 G2 OR M TRANSITION OF MITOTIC CELL CYCLE	[GO0000086:(CLASS:biological_process)G2/M transition of mitotic cell cycle]Progression from G2 phase to M phase of the mitotic cell cycle.	12	2.63567
GO0000724 DOUBLE STRAND BREAK REPAIR VIA HOMOLOGOU	[GO0000724:(CLASS:biological_process)double-strand break repair via homologous recombination]The error-free repair of a double-strand break in DNA in which the broken DNA molecule is repaired using homologous sequences. A strand in the broken DNA searches for a homologous region in an intact chromosome to serve as the template for DNA synthesis. The restoration of two intact DNA molecules results…	12	2.63772
GO0001975 RESPONSE TO AMPHETAMINE	[GO0001975:(CLASS:biological_process)response to amphetamine]A change in state or activity of a cell or an organism (in terms of movement, secretion, enzyme production, gene expression, etc.) as a result of an amphetamine stimulus. Amphetamines consist of a group of compounds related to alpha-methylphenethylamine.	10	2.73649
GO0001996 POSITIVE REGULATION OF HEART CONTRACTION	[GO0001996:(CLASS:biological_process)positive regulation of heart contraction rate by epinephrine-norepinephrine]The process by which the presence of epinephrine or norepinephrine in the bloodstream activates, maintains or increases the rate of heart contraction.	4	2.77246
GO0001997 INCREASED STRENGTH OF HEART CONTRACTION	[GO0001997:(CLASS:biological_process)increased strength of heart contraction by epinephrine-norepinephrine]Any process that increases the force with which the cardiac muscles of the heart pump blood through the circulatory system as a result of the presence of epinephrine or norepinephrine in the bloodstream.	4	2.77246
GO0045931 POSITIVE REGULATION OF PROGRESSION THROU	[GO0045931:(CLASS:biological_process)positive regulation of progression through mitotic cell cycle]Any process that activates or increases the frequency, rate or extent of progression through the mitotic cell cycle.	6	2.83395
GO0006979 RESPONSE TO OXIDATIVE STRESS	[GO0006979:(CLASS:biological_process)response to oxidative stress]A change in state or activity of a cell or an organism (in terms of movement, secretion, enzyme production, gene expression, etc.) as a result of oxidative stress, a state often resulting from exposure to high levels of reactive oxygen species, e.g. superoxide anions, hydrogen peroxide (H2O2), and hydroxyl radicals.	54	3.01497
GO0000083 G1 OR S SPECIFIC TRANSCRIPTION IN MITOTI	[GO0000083:(CLASS:biological_process)G1/S-specific transcription in mitotic cell cycle]Any process that regulates transcription such that the target genes are transcribed during the G1/S phase of the mitotic cell cycle.	3	3.05875
GO0007183 SMAD PROTEIN COMPLEX ASSEMBLY	[GO0007183:(CLASS:biological_process)SMAD protein complex assembly]The aggregation and bonding together of a set of components to form a protein complex that contains SMAD proteins.	6	3.1685
GO0035265 ORGAN GROWTH	[GO0035265:(CLASS:biological_process)organ growth]The increase in size or mass of an organ. Organs are commonly observed as visibly distinct structures, but may also exist as loosely associated clusters of cells that function together as to perform a specific function.	3	3.19708
GO0040016 EMBRYONIC CLEAVAGE	[GO0040016:(CLASS:biological_process)embryonic cleavage]The first few specialized divisions of an activated animal egg.	5	3.46068
GO0007163 ESTABLISHMENT AND OR OR MAINTENANCE OF C	[GO0007163:(CLASS:biological_process)establishment and/or maintenance of cell polarity]The specification, formation and maintenance of anisotropic intracellular organization or cell growth patterns.	14	3.76057
GO0006414 TRANSLATIONAL ELONGATION	[GO0006414:(CLASS:biological_process)translational elongation]The successive addition of amino acid residues to a nascent polypeptide chain during protein biosynthesis.	37	4.32631

## Sheet: molecular function
Gene Ontology Term	Annotation	NumGeneInSampleGOTerm	Z_Score
GO0016757 TRANSFERASE ACTIVITY TRANSFERRING GLYCO	[GO0016757:(CLASS:molecular_function)transferase activity, transferring glycosyl groups]Catalysis of the transfer of a glycosyl group from one compound (donor) to another (acceptor).	190	-4.32227
GO0004871 SIGNAL TRANSDUCER ACTIVITY	[GO0004871:(CLASS:molecular_function)signal transducer activity]Mediates the transfer of a signal from the outside to the inside of a cell by means other than the introduction of the signal molecule itself into the cell.	554	-3.92647
GO0004872 RECEPTOR ACTIVITY	[GO0004872:(CLASS:molecular_function)receptor activity]Combining with an extracellular or intracellular messenger to initiate a change in cell activity.	1284	-3.84131
GO0003953 NAD+ NUCLEOSIDASE ACTIVITY	[GO0003953:(CLASS:molecular_function)NAD+ nucleosidase activity]Catalysis of the reaction: NAD+ + H2O = nicotinamide + ADP-ribose.	4	-3.83439
GO0005085 GUANYL NUCLEOTIDE EXCHANGE FACTOR ACTIVI	[GO0005085:(CLASS:molecular_function)guanyl-nucleotide exchange factor activity]Stimulates the exchange of guanyl nucleotides by a GTPase. Under normal cellular physiological conditions, the concentration of GTP is higher than that of GDP, favoring the replacement of GDP by GTP in association with the GTPase.	106	-3.37794
GO0004930 G PROTEIN COUPLED RECEPTOR ACTIVITY	[GO0004930:(CLASS:molecular_function)G-protein coupled receptor activity]A receptor that binds an extracellular ligand and transmits the signal to a heterotrimeric G-protein complex. These receptors are characteristically seven-transmembrane receptors and are made up of hetero- or homodimers.	317	-3.36595
GO0008271 SECONDARY ACTIVE SULFATE TRANSMEMBRANE T	[GO0008271:(CLASS:molecular_function)secondary active sulfate transmembrane transporter activity]Catalysis of the secondary active transfer of sulfate from one side of the membrane to the other. Secondary active transport is catalysis of the transfer of a solute from one side of a membrane to the other, up its concentration gradient. The transporter binds the solute and undergoes a series of conf…	7	-3.23314
GO0046966 THYROID HORMONE RECEPTOR BINDING	[GO0046966:(CLASS:molecular_function)thyroid hormone receptor binding]Interacting selectively with a thyroid hormone receptor.	15	-3.1929
GO0004629 PHOSPHOLIPASE C ACTIVITY	[GO0004629:(CLASS:molecular_function)phospholipase C activity]Catalysis of the reaction: a phosphatidylcholine + H2O = 1,2-diacylglycerol + choline phosphate.	15	-3.06651
GO0004969 HISTAMINE RECEPTOR ACTIVITY	[GO0004969:(CLASS:molecular_function)histamine receptor activity]Combining with histamine to initiate a change in cell activity. Histamine is a physiologically active amine, found in plant and animal tissue and released from mast cells as part of an allergic reaction in humans.	5	-2.92253
GO0016251 GENERAL RNA POLYMERASE II TRANSCRIPTION	[GO0016251:(CLASS:molecular_function)general RNA polymerase II transcription factor activity]Any function that supports basal (unregulated) transcription of genes by core RNA polymerase II. Five general transcription factors are necessary and sufficient for such basal transcription in yeast: TFIIB, TFIID, TFIIE, TFIIF, TFIIH and TATA-binding protein (TBF).	18	-2.91239
GO0016175 SUPEROXIDE GENERATING NADPH OXIDASE ACTI	[GO0016175:(CLASS:molecular_function)superoxide-generating NADPH oxidase activity]Catalysis of the reaction: NAD(P)H + O2 = NAD(P)H + O2-.	5	-2.84432
GO0004287 PROLYL OLIGOPEPTIDASE ACTIVITY	[GO0004287:(CLASS:molecular_function)prolyl oligopeptidase activity]Catalysis of the hydrolysis of Pro-Xaa > Ala-Xaa in oligopeptides.	3	-2.75678
GO0004178 LEUCYL AMINOPEPTIDASE ACTIVITY	[GO0004178:(CLASS:molecular_function)leucyl aminopeptidase activity]Catalysis of the release of an N-terminal amino acid, Xaa-Xbb-, in which Xaa is preferably Leu, but may be other amino acids including Pro although not Arg or Lys, and Xbb may be Pro.	3	-2.6214
GO0050750 LOW DENSITY LIPOPROTEIN RECEPTOR BINDING	[GO0050750:(CLASS:molecular_function)low-density lipoprotein receptor binding]Interacting selectively with a low density lipoprotein receptor.	11	-2.59205
GO0050508 GLUCURONOSYL N ACETYLGLUCOSAMINYL PROTEO	[GO0050508:(CLASS:molecular_function)glucuronosyl-N-acetylglucosaminyl-proteoglycan 4-alpha-N-acetylglucosaminyltransferase activity]Catalysis of the reaction: beta-D-glucuronosyl-(1,4)-N-acetyl-alpha-D-glucosaminyl-proteoglycan + UDP-N-acetyl-D-glucosamine = N-acetyl-alpha-D-glucosaminyl-(1,4)-beta-D-glucuronosyl-(1,4)-N-acetyl-alpha-D-glucosaminyl-proteoglycan + UDP.	3	-2.56014
GO0004709 MAP KINASE KINASE KINASE ACTIVITY	[GO0004709:(CLASS:molecular_function)MAP kinase kinase kinase activity]Catalysis of the phosphorylation and activation of MAP kinase kinases; each MAP kinase kinase can be phosphorylated by any of several MAP kinase kinase kinases.	3	-2.32695
GO0004785 COPPER ZINC SUPEROXIDE DISMUTASE ACTIVI	[GO0004785:(CLASS:molecular_function)copper, zinc superoxide dismutase activity]Catalysis of the reaction: 2 peroxide radical + 2 H+ = O2 + H2O2.	4	-2.31674
GO0030280 STRUCTURAL CONSTITUENT OF EPIDERMIS	[GO0030280:(CLASS:molecular_function)structural constituent of epidermis]The action of a molecule that contributes to the structural integrity of an epidermal cutaneous structure.	5	-2.276
GO0046923 ER RETENTION SEQUENCE BINDING	[GO0046923:(CLASS:molecular_function)ER retention sequence binding]Interacting selectively with an endoplasmic reticulum (ER) retention sequence, a specific peptide sequence that ensures a protein is retained within the ER.	3	-2.25697
GO0004556 ALPHA AMYLASE ACTIVITY	[GO0004556:(CLASS:molecular_function)alpha-amylase activity]Catalysis of the endohydrolysis of 1,4-alpha-D-glucosidic linkages in polysaccharides containing three or more 1,4-alpha-linked D-glucose units.	3	-2.02978
GO0019208 PHOSPHATASE REGULATOR ACTIVITY	[GO0019208:(CLASS:molecular_function)phosphatase regulator activity]Modulates the activity of a phosphatase, an enzyme which catalyzes of the removal of a phosphate group from a substrate molecule.	5	-2.02055
GO0005160 TRANSFORMING GROWTH FACTOR BETA RECEPTOR	[GO0005160:(CLASS:molecular_function)transforming growth factor beta receptor binding]Interacting selectively with the transforming growth factor beta receptor.	9	-1.97806
GO0003986 ACETYL COA HYDROLASE ACTIVITY	[GO0003986:(CLASS:molecular_function)acetyl-CoA hydrolase activity]Catalysis of the reaction: acetyl-CoA + H2O = CoA + acetate.	5	-1.8024
GO0030247 POLYSACCHARIDE BINDING	[GO0030247:(CLASS:molecular_function)polysaccharide binding]Interacting selectively with any polysaccharide.	3	-1.72852
GO0001872 ZYMOSAN BINDING	[GO0001872:(CLASS:molecular_function)zymosan binding]Interacting selectively with zymosan.	4	-1.67809
GO0016492 NEUROTENSIN RECEPTOR ACTIVITY G PROTEIN	[GO0016492:(CLASS:molecular_function)neurotensin receptor activity, G-protein coupled]G-protein coupled receptor for the tridecapeptide neurotensin. Associated with G-protein signaling, coupled to IP3 second messenger (phospholipase C activating).	3	-1.55745
GO0032137 GUANINE OR THYMINE MISPAIR BINDING	[GO0032137:(CLASS:molecular_function)guanine/thymine mispair binding]Interacting selectively with double-stranded DNA containing an G/T mispair.	3	1.52086
GO0004316 3 OXOACYL ACYL CARRIER PROTEIN REDUCTA	[GO0004316:(CLASS:molecular_function)3-oxoacyl-[acyl-carrier-protein] reductase activity]Catalysis of the reaction: (3R)-3-hydroxyacyl-[acyl-carrier protein] + NADP+ = 3-oxoacyl-[acyl-carrier protein] + NADPH + H+.	3	1.54673
GO0000400 FOUR WAY JUNCTION DNA BINDING	[GO0000400:(CLASS:molecular_function)four-way junction DNA binding]Interacting selectively with DNA containing four-way junctions, also known as Holliday junctions, a structure where two DNA double strands are held together by reciprocal exchange of two of the four strands, one strand each from the two original helices.	3	1.55389
GO0004816 ASPARAGINE TRNA LIGASE ACTIVITY	[GO0004816:(CLASS:molecular_function)asparagine-tRNA ligase activity]Catalysis of the reaction: ATP + L-asparagine + tRNA(Asn) = AMP + diphosphate + L-asparaginyl-tRNA(Asn).	4	1.57436
GO0004315 3 OXOACYL ACYL CARRIER PROTEIN SYNTHAS	[GO0004315:(CLASS:molecular_function)3-oxoacyl-[acyl-carrier-protein] synthase activity]Catalysis of the reaction: acyl-[acyl-carrier protein] + malonyl-[acyl-carrier protein] = 3-oxoacyl-[acyl-carrier protein] + CO2 + [acyl-carrier protein].	3	1.68604
GO0032190 ACROSIN BINDING	[GO0032190:(CLASS:molecular_function)acrosin binding]Interacting selectively with acrosin, a protein that is found in the acrosomes of sperm and possesses protease and carbohydrate binding activities.	3	1.70417
GO0004422 HYPOXANTHINE PHOSPHORIBOSYLTRANSFERASE A	[GO0004422:(CLASS:molecular_function)hypoxanthine phosphoribosyltransferase activity]Catalysis of the reaction: IMP + diphosphate = hypoxanthine + 5-phospho-alpha-D-ribose 1-diphosphate or GMP + diphosphate = guanine + 5-phospho-alpha-D-ribose 1-diphosphate.	3	1.81439
GO0004505 PHENYLALANINE 4 MONOOXYGENASE ACTIVITY	[GO0004505:(CLASS:molecular_function)phenylalanine 4-monooxygenase activity]Catalysis of the reaction: L-phenylalanine + tetrahydrobiopterin + O2 = L-tyrosine + 4-alpha-hydroxytetrahydrobiopterin.	4	1.84376
GO0005332 GAMMA AMINOBUTYRIC ACID SODIUM SYMPORTER	[GO0005332:(CLASS:molecular_function)gamma-aminobutyric acid:sodium symporter activity]Catalysis of the transfer of a solute or solutes from one side of a membrane to the other according to the reaction: gamma-aminobutyric acid(out) + Na+(out) = gamma-aminobutyric acid(in) + Na+(in).	4	1.86926
GO0008409 5 3 EXONUCLEASE ACTIVITY	[GO0008409:(CLASS:molecular_function)5'-3' exonuclease activity]Catalysis of the hydrolysis of ester linkages within nucleic acids by removing nucleotide residues from the 5' end.	3	1.95699
GO0004314 ACYL CARRIER PROTEIN S MALONYLTRANSFER	[GO0004314:(CLASS:molecular_function)[acyl-carrier-protein] S-malonyltransferase activity]Catalysis of the reaction: malonyl-CoA + [acyl-carrier protein] = CoA + malonyl-[acyl-carrier protein].	3	2.00843
GO0004320 OLEOYL ACYL CARRIER PROTEIN HYDROLASE	[GO0004320:(CLASS:molecular_function)oleoyl-[acyl-carrier-protein] hydrolase activity]Catalysis of the reaction: oleoyl-[acyl-carrier protein] + H2O = [acyl-carrier protein] + oleate.	3	2.0362
GO0010281 ACYL ACP THIOESTERASE ACTIVITY	[GO0010281:(CLASS:molecular_function)acyl-ACP thioesterase activity]Catalysis of the reaction: acyl-ACP + H2O = a fatty acid + ACP.	3	2.0362
GO0005154 EPIDERMAL GROWTH FACTOR RECEPTOR BINDING	[GO0005154:(CLASS:molecular_function)epidermal growth factor receptor binding]Interacting selectively with the epidermal growth factor receptor.	6	2.31714
GO0032405 MUTLALPHA COMPLEX BINDING	[GO0032405:(CLASS:molecular_function)MutLalpha complex binding]Interacting selectively with the mismatch repair complex MutLalpha.	6	2.33866
GO0008121 UBIQUINOL CYTOCHROME C REDUCTASE ACTIVIT	[GO0008121:(CLASS:molecular_function)ubiquinol-cytochrome-c reductase activity]Catalysis of the transfer of a solute or solutes from one side of a membrane to the other according to the reaction: CoQH2 + 2 ferricytochrome c = CoQ + 2 ferrocytochrome c.	7	3.58069
GO0015450 PROTEIN TRANSMEMBRANE TRANSPORTER ACTIVI	[GO0015450:(CLASS:molecular_function)protein transmembrane transporter activity]Primary active carrier-mediated transport of a protein across a membrane, driven by the hydrolysis of the diphosphate bond of inorganic pyrophosphate, ATP, or another nucleoside triphosphate. The transport protein may or may not be transiently phosphorylated, but the substrate is not phosphorylated.	13	3.88724
GO0030533 TRIPLET CODON AMINO ACID ADAPTOR ACTIVIT	[GO0030533:(CLASS:molecular_function)triplet codon-amino acid adaptor activity]The codon binding activity of a tRNA that positions an activated amino acid, mediating its insertion at the correct point in the sequence of a nascent polypeptide chain during protein synthesis.	22	5.05835

## Sheet: cellular component
Gene Ontology Term	Annotation	#GeneInSampleGOTerm	Z_Score
GO0016021 INTEGRAL TO MEMBRANE	[GO0016021:(CLASS:cellular_component)integral to membrane]Penetrating at least one phospholipid bilayer of a membrane. May also refer to the state of being buried in the bilayer with no exposure outside the bilayer. When used to describe a protein, indicates that all or part of the peptide sequence is embedded in the membrane.	3530	-5.36954
GO0016020 MEMBRANE	[GO0016020:(CLASS:cellular_component)membrane]Double layer of lipid molecules that encloses all cells, and, in eukaryotes, many organelles; may be a single or double lipid bilayer; also includes associated proteins.	4417	-4.1997
GO0043025 CELL SOMA	[GO0043025:(CLASS:cellular_component)cell soma]The portion of a cell bearing surface projections such as axons, dendrites, cilia, or flagella that includes the nucleus, but excludes all cell projections.	59	-2.52253
GO0000159 PROTEIN PHOSPHATASE TYPE 2A COMPLEX	[GO0000159:(CLASS:cellular_component)protein phosphatase type 2A complex]A heterodimer with protein serine/threonine phosphatase activity that is polycation-stimulated (PCS), being directly stimulated by protamine, polylysine, or histone H1; it constitutes a subclass of several enzymes activated by different histones and polylysine, and consists of catalytic and regulatory subunits.	7	-2.36219
GO0030121 AP 1 ADAPTOR COMPLEX	[GO0030121:(CLASS:cellular_component)AP-1 adaptor complex]An AP-type membrane coat adaptor complex that consists of beta1, gamma1, mu1 and sigma1 subunits and links clathrin to the membrane surface of a vesicle; vesicles with AP-1-containing coats are normally found primarily in the trans-Golgi network.	3	-2.22724
GO0005579 MEMBRANE ATTACK COMPLEX	[GO0005579:(CLASS:cellular_component)membrane attack complex]A complex produced by sequentially activated components of the complement cascade inserted into a target cell membrane and forming a pore leading to cell lysis via ion and water flow.	3	-1.80317
GO0017133 MITOCHONDRIAL ELECTRON TRANSFER FLAVOPRO	[GO0017133:(CLASS:cellular_component)mitochondrial electron transfer flavoprotein complex]A protein complex located in the mitochondrion. It contains flavin adenine dinucleotide (FAD) that, together with an acyl-CoA dehydrogenase, forms a system that oxidizes an acyl-CoA molecule and reduces ubiquinone and other acceptors in the mitochondrial electron transport system.	3	-1.74752
GO0000802 TRANSVERSE FILAMENT	[GO0000802:(CLASS:cellular_component)transverse filament]A structural unit of the synaptonemal complex that spans the regions between the lateral elements and connects them.	3	-1.72945
GO0031674 I BAND	[GO0031674:(CLASS:cellular_component)I band]A region of a sarcomere that appears as a light band on each side of the Z line, comprising a region of the sarcomere where thin (actin) filaments are not overlapped by thick (myosin) filaments; contains actin, troponin, and tropomyosin; each sarcomere includes half of an I band at each end.	5	-1.59932
GO0019866 ORGANELLE INNER MEMBRANE	[GO0019866:(CLASS:cellular_component)organelle inner membrane]The inner, i.e. lumen-facing, lipid bilayer of an organelle envelope; usually highly selective to most ions and metabolites.	8	1.55186
GO0030673 AXOLEMMA	[GO0030673:(CLASS:cellular_component)axolemma]The plasma membrane of an axon; it is a specialized trilaminar random mosaic of protein molecules floating within a fluid matrix of highly mobile phospholipid molecules, 7-8 nm in thickness.	4	1.58191
GO0042587 GLYCOGEN GRANULE	[GO0042587:(CLASS:cellular_component)glycogen granule]Cytoplasmic bead-like structures of animal cells, visible by electron microscope. Each granule is a functional unit with the biosynthesis and catabolism of glycogen being catalyzed by enzymes bound to the granule surface.	4	1.74641
GO0008091 SPECTRIN	[GO0008091:(CLASS:cellular_component)spectrin]Membrane associated dimeric protein (240 and 220 kDa) of erythrocytes. Forms a complex with ankyrin, actin and probably other components of the membrane cytoskeleton, so that there is a mesh of proteins underlying the plasma membrane, potentially restricting the lateral mobility of integral proteins.	3	1.97974
GO0043204 PERIKARYON	[GO0043204:(CLASS:cellular_component)perikaryon]The portion of the cell soma (cell body) that excludes the nucleus.	3	2.46916
GO0016585 CHROMATIN REMODELING COMPLEX	[GO0016585:(CLASS:cellular_component)chromatin remodeling complex]Any complex that mediates dynamic changes in eukaryotic chromatin.	7	2.69127
GO0005862 MUSCLE THIN FILAMENT TROPOMYOSIN	[GO0005862:(CLASS:cellular_component)muscle thin filament tropomyosin]A form of the tropomyosin dimer found associated with actin and the troponin complex in muscle thin filaments.	4	3.14626
GO0000118 HISTONE DEACETYLASE COMPLEX	[GO0000118:(CLASS:cellular_component)histone deacetylase complex]Complex that possesses histone deacetylase activity.	26	3.83232
GO0045263 PROTON TRANSPORTING ATP SYNTHASE COMPLEX	[GO0045263:(CLASS:cellular_component)proton-transporting ATP synthase complex, coupling factor F(o)]All non-F1 subunits of a hydrogen-transporting ATP synthase, including integral and peripheral membrane proteins.	12	3.94141
GO0005739 MITOCHONDRION	[GO0005739:(CLASS:cellular_component)mitochondrion]A semiautonomous, self replicating organelle that occurs in varying numbers, shapes, and sizes in the cytoplasm of virtually all eukaryotic cells. It is notably the site of tissue respiration.	845	4.81135
