# Supplementary material for: Extracellular RNA profiles with human age
Source: Aging Cell. 2018 May 24;17(4):e12785. doi: 10.1111/acel.12785 (PMC6052399; doi:10.1111/acel.12785)
Supplement: Supplementary file 4 [file ACEL-17-na-s004.xlsx]

## Sheet: circRNA 
circbase_circRNA_ID	chromosome	start	end	strand	name	exon_count	exon_sizes	exon_offsets	gene_name	isoform_name	flanking_intron		circbase_Genomic_Length	circbase_Spliced_Length	circbase_Samples	circbase_Annotation	circbase_Best_Transcript	circbase_Gene_Symbol	circbase_circRNA_Study	G01S01Y_read_number	G01S02Y_read_number	G03S01Y_read_number	G03S02Y_read_number	G05S03Y_read_number	G05S04Y_read_number	G06S03Y_read_number	G06S04Y_read_number	G07S01Y_read_number	G07S03Y_read_number	G08S01Y_read_number	G08S02Y_read_number	G10S04Y_read_number	G01S04O_read_number	G03S04O_read_number	G05S01O_read_number	G05S02O_read_number	G06S01O_read_number	G06S02O_read_number	G07S04O_read_number	G08BLSA5887O_read_number	G08BLSA6159O_read_number	G11S05O_read_number	SUM
hsa_circ_0001305	chr3	50145502	50145737	+	hg19_circ_chr3_50145502_50145737_F	2	78,73	0,162	RBM5	ENST00000347869	chr3:50145002-50145502|chr3:50145737-50147035		235	151	cd_19, Hs68_RNase, Hs68_control, Nhek, K562, Huvec, Hepg2, Helas3, H1hesc, Gm12878, Bj, Ag04450, A549, Sknshra, diencephalon, Sy5y_exp1_D4, cerebellum, Sy5y_exp1_D0, occipital_lobe, frontal_cortex, Sy5y_exp1_D2, parietal_lobe, temporal_lobe	ANNOTATED, CDS, coding, INTERNAL, OVCODE, OVEXON	NM_005778	RBM5	Jeck2013, Memczak2013, Rybak2015, Salzman2013	2	0	0	0	0	0	0	0	0	90	0	0	0	0	0	0	0	0	0	0	0	50	0	142
hsa_circ_0005870	chr3	47079155	47088111	-	hg19_circ_chr3_47079155_47088111_R	3	112,140,135	0,4895,8821	SETD2	ENST00000431180	chr3:47061330-47079155|chr3:47088111-47098310		8956	387	Hs68_RNase, Hs68_control, Nhek, K562, Hepg2, Helas3, H1hesc, Gm12878, Bj, Ag04450, A549, Sknshra, Mcf7, diencephalon, cerebellum, occipital_lobe, frontal_cortex, Sy5y_exp1_D2, parietal_lobe, temporal_lobe	ANNOTATED, CDS, coding, INTERNAL, OVCODE, OVEXON	NM_014159	SETD2	Jeck2013, Rybak2015, Salzman2013	0	0	0	0	0	0	0	0	0	86	0	0	0	0	0	0	0	0	0	0	0	0	0	86
hsa_circ_0000722	chr16	85667519	85667738	+	hg19_circ_chr16_85667519_85667738_F	1	219	0	GSE1	ENST00000253458	chr16:85647004-85667519|chr16:85667738-85682157		219	219	cd_19, cd_34, Hs68_RNase, Hs68_control, diencephalon, cerebellum, Sy5y_exp1_D0, frontal_cortex, parietal_lobe	ANNOTATED, CDS, coding, INTERNAL, OVCODE, OVEXON	NM_014615	KIAA0182	Jeck2013, Memczak2013, Rybak2015	2	0	0	0	0	0	0	0	0	62	0	0	0	0	0	0	0	0	0	13	0	0	0	77
hsa_circ_0000373	chr12	1136913	1137738	+	hg19_circ_chr12_1136913_1137738_F	1	825	0	ERC1	ENST00000543086	chr12:1100488-1136913|chr12:1137738-1192329		825	825	HEK293, cd_19, Hs68_RNase, Hs68_control, Nhek, K562, Helas3, Bj, Ag04450, A549, diencephalon, cerebellum, Sy5y_exp1_D0, occipital_lobe, frontal_cortex, Sy5y_exp1_D2, parietal_lobe, temporal_lobe	ANNOTATED, CDS, coding, INTERNAL, ncRNA, OVCODE, OVEXON, UTR5	NM_178040	ERC1	Jeck2013, Memczak2013, Rybak2015, Salzman2013	0	0	0	0	0	0	0	0	0	49	0	0	0	0	0	0	0	0	0	0	0	26	0	75
hsa_circ_0094647	chr10	98303832	98336586	-	hg19_circ_chr10_98303832_98336586_R	8	131,95,167,132,78,161,123,196	0,3819,7169,8852,15583,17902,21228,32558	TM9SF3	ENST00000371142	chr10:98292947-98303832|chr10:98336586-98346490		32754	1083	diencephalon, cerebellum, Sy5y_exp1_D0, occipital_lobe, frontal_cortex, Sy5y_exp1_D2, parietal_lobe, temporal_lobe	ANNOTATED, CDS, coding, INTERNAL, OVCODE, OVERLAPTX, OVEXON	ENST00000371142.4	TM9SF3	Rybak2015	0	0	0	0	0	0	0	0	0	0	0	0	0	0	0	0	73	0	0	0	0	0	0	73
hsa_circ_0008995	chr14	103871412	103871604	+	hg19_circ_chr14_103871412_103871604_F	1	192	0	MARK3	ENST00000440884	chr14:103852417-103871412|chr14:103871604-103894723		192	192	Hs68_RNase, Hs68_control, K562, Helas3, H1hesc, Gm12878, Ag04450, frontal_cortex	ANNOTATED, CDS, coding, INTERNAL, OVCODE, OVEXON	NM_001128918	MARK3	Jeck2013, Rybak2015, Salzman2013	0	0	0	0	0	0	0	0	0	0	0	0	0	0	0	55	0	0	0	0	0	0	0	55
hsa_circ_0001403	chr4	39328182	39329376	-	hg19_circ_chr4_39328182_39329376_R	2	78,233	0,961	RFC1	ENST00000349703	chr4:39325037-39328182|chr4:39329376-39343964		1194	311	cd_19, K562, H1hesc, Gm12878, Ag04450, diencephalon, Sy5y_exp1_D4, cerebellum, Sy5y_exp1_D0, occipital_lobe, frontal_cortex, parietal_lobe, SY5Y_exp2_D8, temporal_lobe, SY5Y_exp2_D4	ANNOTATED, CDS, coding, INTERNAL	NM_001204747	RFC1	Memczak2013, Rybak2015, Salzman2013	0	0	50	0	0	0	0	0	0	0	0	0	0	0	0	0	0	0	0	0	0	0	0	50
hsa_circ_0006560	chr3	122081814	122084313	-	hg19_circ_chr3_122081814_122084313_R	2	60,131	0,2368	CCDC58	ENST00000466854	chr3:122078674-122081814|chr3:122084313-122084411		2499	2499	Hs68_RNase, Hs68_control	ALT_ACCEPTOR, CDS, coding, INTERNAL, intronic, OVCODE, OVEXON	NM_001017928	CCDC58	Jeck2013	0	0	0	0	0	0	0	0	0	0	0	0	0	0	0	0	0	0	0	48	0	0	0	48
hsa_circ_0000963	chr19	57967020	57967550	-	hg19_circ_chr19_57967020_57967550_R	2	91,57	0,473	AC004076.9	ENST00000596831	chr19:57949460-57967020|chr19:57967550-57987027		530	530	HEK293, cd_34, diencephalon, cerebellum, occipital_lobe, frontal_cortex, Sy5y_exp1_D2, parietal_lobe, temporal_lobe	ALT_ACCEPTOR, ALT_DONOR, CDS, coding, INTERNAL	NM_020633	VN1R1	Memczak2013, Rybak2015	0	0	0	0	0	0	0	0	0	0	0	0	0	0	0	0	46	0	0	0	0	0	0	46
hsa_circ_0001445	chr4	144464661	144465125	+	hg19_circ_chr4_144464661_144465125_F	2	149,120	0,344	SMARCA5	ENST00000283131	chr4:144461648-144464661|chr4:144465125-144465889		464	269	HEK293, cd_19, cd_34, neutr, SY5Y_exp2_D0, diencephalon, Sy5y_exp1_D4, cerebellum, Sy5y_exp1_D0, occipital_lobe, frontal_cortex, Sy5y_exp1_D2, parietal_lobe, SY5Y_exp2_D8, temporal_lobe, SY5Y_exp2_D4	ANNOTATED, CDS, coding, INTERNAL	NM_003601	SMARCA5	Memczak2013, Rybak2015	0	0	0	0	0	0	0	0	0	2	0	0	0	0	0	0	0	0	0	19	0	25	0	46
hsa_circ_0034681	chr15	41535864	41549188	+	hg19_circ_chr15_41535864_41549188_F	2	73,81	0,13243	CHP1	ENST00000558351	chr15:41523164-41535864|chr15:41549188-41554953		13324	154	Huvec	ANNOTATED, CDS, coding, INTERNAL, OVCODE, OVEXON	NM_007236	CHP	Salzman2013	0	0	0	0	0	0	0	0	0	41	0	0	0	0	0	0	0	0	0	0	0	0	0	41
hsa_circ_0000437	chr12	109046047	109048186	-	hg19_circ_chr12_109046047_109048186_R	2	146,105	0,2034	CORO1C	ENST00000261401	chr12:109042796-109046047|chr12:109048186-109051079		2139	251	HEK293, cd_19, cd_34, Nhek, K562, Huvec, Hsmm, Hepg2, Helas3, H1hesc, Gm12878, Bj, Ag04450, A549, Sknshra, Mcf7, diencephalon, Sy5y_exp1_D4, cerebellum, Sy5y_exp1_D0, occipital_lobe, frontal_cortex, Sy5y_exp1_D2, parietal_lobe, SY5Y_exp2_D8, temporal_lobe, SY5Y_exp2_D4	ANNOTATED, CDS, coding, INTERNAL	NM_014325	CORO1C	Memczak2013, Rybak2015, Salzman2013	0	0	0	0	0	0	0	0	0	0	0	0	0	0	0	0	0	0	0	38	0	0	0	38
hsa_circ_0122137	chr3	138407716	138417937	-	hg19_circ_chr3_138407716_138417937_R	4	100,144,122,189	0,2125,5911,10032	PIK3CB	ENST00000477593	chr3:138403645-138407716|chr3:138417937-138423284		10221	555	cerebellum, parietal_lobe, temporal_lobe	ANNOTATED, CDS, coding, INTERNAL, OVCODE, OVERLAPTX, OVEXON	ENST00000477593.1	PIK3CB	Rybak2015	0	0	0	0	0	0	0	0	0	0	0	0	0	0	0	0	0	0	0	38	0	0	0	38
hsa_circ_0067735	chr3	150834124	150845771	+	hg19_circ_chr3_150834124_150845771_F	3	105,192,160	0,6445,11487	MED12L	ENST00000309237	chr3:150804812-150834124|chr3:150845771-150873947		11647	457	H1hesc, diencephalon, Sy5y_exp1_D4, cerebellum, Sy5y_exp1_D0, occipital_lobe, frontal_cortex, parietal_lobe, temporal_lobe	ANNOTATED, CDS, coding, INTERNAL, OVCODE, OVEXON	NM_053002	MED12L	Rybak2015, Salzman2013	0	0	0	0	0	0	0	0	0	0	0	0	0	0	0	0	0	38	0	0	0	0	0	38
hsa_circ_0075329	chr5	179315102	179315312	-	hg19_circ_chr5_179315102_179315312_R	1	210	0	TBC1D9B	ENST00000355235	chr5:179306789-179315102|chr5:179315312-179318378		210	210	Bj, Ag04450, Nhek, Sknshra	ANNOTATED, CDS, coding, INTERNAL, OVCODE, OVEXON	NM_198868	TBC1D9B	Salzman2013	0	0	0	0	0	0	0	0	0	25	0	0	0	0	0	0	0	0	0	0	0	13	0	38
hsa_circ_0081028	chr7	92146589	92148392	-	hg19_circ_chr7_92146589_92148392_R	3	767,115,84	0,865,1719	PEX1	ENST00000248633	chr7:92143281-92146589|chr7:92148392-92151415		1803	966	K562, H1hesc, Gm12878, Sknshra, diencephalon, cerebellum, occipital_lobe, frontal_cortex, parietal_lobe, temporal_lobe	ANNOTATED, CDS, coding, INTERNAL, OVCODE, OVEXON	NM_000466	PEX1	Rybak2015, Salzman2013	0	0	0	0	0	0	0	0	0	0	0	0	0	0	37	0	0	0	0	0	0	0	0	37
hsa_circ_0003902	chr12	120213589	120214646	-	hg19_circ_chr12_120213589_120214646_R	3	54,51,171	0,572,886	CIT	ENST00000392521	chr12:120210714-120213589|chr12:120214646-120220321		1057	276	Hs68_RNase, Hs68_control	ANNOTATED, CDS, coding, INTERNAL, OVCODE, OVEXON	NM_001206999	CIT	Jeck2013	0	0	34	0	0	0	0	0	0	0	0	0	0	0	0	0	0	0	0	0	0	0	0	34
hsa_circ_0032965	chr14	91947919	91957146	-	hg19_circ_chr14_91947919_91957146_R	3	618,99,56	0,4056,9171	SMEK1	ENST00000554684	chr14:91943330-91947919|chr14:91957146-91975849		9227	773	cerebellum, diencephalon, frontal_cortex, occipital_lobe, parietal_lobe, Sy5y_exp1_D4, temporal_lobe, A549, Ag04450, Nhek, Sknshra	ANNOTATED, CDS, coding, INTERNAL, OVCODE, OVEXON	NM_032560	SMEK1	Rybak2015, Salzman2013	0	0	0	0	0	0	0	0	0	0	0	0	0	0	0	0	0	0	0	32	0	0	0	32
hsa_circ_0000605	chr15	59204761	59209198	-	hg19_circ_chr15_59204761_59209198_R	3	48,198,65	0,936,4372	SLTM	ENST00000380516	chr15:59193486-59204761|chr15:59209198-59224554		4437	311	cd_19, neutr, Hs68_RNase, Hs68_control, K562, H1hesc, Gm12878, Ag04450, SY5Y_exp2_D0, diencephalon, Sy5y_exp1_D4, cerebellum, Sy5y_exp1_D0, occipital_lobe, frontal_cortex, Sy5y_exp1_D2, parietal_lobe, SY5Y_exp2_D8, temporal_lobe	ANNOTATED, CDS, coding, INTERNAL, OVCODE, OVEXON	NM_024755	SLTM	Jeck2013, Memczak2013, Rybak2015, Salzman2013	0	0	0	0	0	0	0	0	0	0	0	0	0	0	0	0	0	0	0	26	0	0	5	31
hsa_circ_0001685	chr7	24663284	24690331	+	hg19_circ_chr7_24663284_24690331_F	4	119,153,153,228	0,18050,25946,26819	MPP6	ENST00000222644	chr7:24613212-24663284|chr7:24690331-24703208		27047	653	cd_34, Hs68_RNase, Hs68_control, Nhek, K562, Hepg2, H1hesc, Gm12878, Bj, Ag04450, A549, Sknshra, SY5Y_exp2_D0, diencephalon, Sy5y_exp1_D4, cerebellum, Sy5y_exp1_D0, occipital_lobe, frontal_cortex, Sy5y_exp1_D2, parietal_lobe, SY5Y_exp2_D8, temporal_lobe, SY5Y_exp2_D4	ANNOTATED, CDS, coding, INTERNAL, OVCODE, OVEXON, UTR5	NM_016447	MPP6	Jeck2013, Memczak2013, Rybak2015, Salzman2013	2	29	0	0	0	0	0	0	0	0	0	0	0	0	0	0	0	0	0	0	0	0	0	31
hsa_circ_0000053	chr1	36826821	36828257	-	hg19_circ_chr1_36826821_36828257_R	2	120,98	0,1338	STK40	ENST00000473733	chr1:36824423-36826821|None		1436	1436	cd_19, diencephalon, cerebellum, occipital_lobe, frontal_cortex, Sy5y_exp1_D2, parietal_lobe, temporal_lobe	ALT_ACCEPTOR, CDS, coding, INTERNAL, intronic, UTR5	NM_032017	STK40	Memczak2013, Rybak2015	0	30	0	0	0	0	0	0	0	0	0	0	0	0	0	0	0	0	0	0	0	0	0	30
hsa_circ_0019770	chr10	104569649	104569811	+	hg19_circ_chr10_104569649_104569811_F	1	162	0	WBP1L	ENST00000448841	chr10:104557852-104569649|chr10:104569811-104572351		162	162	Bj, Sknshra, occipital_lobe, frontal_cortex, parietal_lobe	ANNOTATED, CDS, coding, INTERNAL, OVCODE, OVEXON	NM_017787	C10orf26	Rybak2015, Salzman2013	0	29	0	0	0	0	0	0	0	0	0	0	0	0	0	0	0	0	0	0	0	0	0	29
hsa_circ_0139356	chr9	95737519	95738991	+	hg19_circ_chr9_95737519_95738991_F	2	168,502	0,970	FGD3	ENST00000375482	chr9:95710011-95737519|chr9:95738991-95765206		1472	670	diencephalon, occipital_lobe, frontal_cortex, parietal_lobe	ANNOTATED, CDS, coding, INTERNAL, OVCODE, OVEXON, UTR5	NM_001083536	FGD3	Rybak2015	0	0	0	0	0	0	0	0	0	0	0	0	0	0	0	0	27	0	0	0	0	0	0	27
hsa_circ_0001686	chr7	24663284	24708279	+	hg19_circ_chr7_24663284_24708279_F	8	119,153,153,228,132,100,69,162	0,18050,25946,26819,39924,41922,42355,44833	MPP6	ENST00000222644	chr7:24613212-24663284|chr7:24708279-24718749		44995	1116	HEK293, cd_19, Nhek, K562, Huvec, Hsmm, Hepg2, Helas3, H1hesc, Gm12878, Bj, Ag04450, A549, Sknshra, SY5Y_exp2_D0, diencephalon, Sy5y_exp1_D4, cerebellum, Sy5y_exp1_D0, occipital_lobe, frontal_cortex, Sy5y_exp1_D2, parietal_lobe, SY5Y_exp2_D8, temporal_lobe, SY5Y_exp2_D4	ANNOTATED, CDS, coding, INTERNAL, UTR5	NM_016447	MPP6	Memczak2013, Rybak2015, Salzman2013	0	0	0	0	0	0	0	0	26	0	0	0	0	0	0	0	0	0	0	0	0	0	0	26
hsa_circ_0093040	chr10	126495399	126508019	+	hg19_circ_chr10_126495399_126508019_F	3	91,37,67	0,9745,12553	FAM175B	ENST00000298492	chr10:126490470-126495399|chr10:126508019-126515163		12620	195	occipital_lobe, frontal_cortex, parietal_lobe	ANNOTATED, CDS, coding, INTERNAL, OVCODE, OVERLAPTX, OVEXON	NM_032182	FAM175B	Rybak2015	0	0	0	0	0	0	0	25	0	0	0	0	0	0	0	0	0	0	0	0	0	0	0	25
hsa_circ_0083228	chr7	158672374	158698782	+	hg19_circ_chr7_158672374_158698782_F	7	306,56,55,69,78,220,103	0,4880,7337,11581,22055,22692,26305	WDR60	ENST00000407559	chr7:158669382-158672374|chr7:158698782-158704240		26408	887	Bj, cerebellum, occipital_lobe, frontal_cortex, temporal_lobe	ANNOTATED, CDS, coding, INTERNAL, OVCODE, OVEXON	NM_018051	WDR60	Rybak2015, Salzman2013	0	0	0	0	0	0	0	0	0	0	0	0	0	0	0	25	0	0	0	0	0	0	0	25
hsa_circ_0079521	chr7	17915102	17915413	-	hg19_circ_chr7_17915102_17915413_R	2	102,122	0,189	SNX13	ENST00000428135	chr7:17913239-17915102|chr7:17915413-17929985		311	224	K562, H1hesc, diencephalon, occipital_lobe, frontal_cortex, parietal_lobe, temporal_lobe	ANNOTATED, CDS, coding, INTERNAL, OVCODE, OVEXON	NM_015132	SNX13	Rybak2015, Salzman2013	0	0	0	0	0	0	0	0	0	0	0	0	0	0	0	0	0	0	0	24	0	0	0	24
hsa_circ_0001740	chr7	117825700	117828459	+	hg19_circ_chr7_117825700_117828459_F	2	48,128	0,2631	NAA38	ENST00000411938	chr7:117824334-117825700|None		2759	176	cd_19, diencephalon, cerebellum, occipital_lobe, frontal_cortex, Sy5y_exp1_D2, parietal_lobe, SY5Y_exp2_D4	ALT_ACCEPTOR, CDS, coding, INTERNAL, intronic	NM_016200	NAA38	Memczak2013, Rybak2015	0	0	0	0	0	0	0	0	0	0	0	0	0	0	0	0	0	0	0	24	0	0	0	24
hsa_circ_0067103	chr3	125032151	125032500	-	hg19_circ_chr3_125032151_125032500_R	1	349	0	ZNF148	ENST00000360647	chr3:125007072-125032151|chr3:125032500-125042152		349	349	K562, Hepg2, Helas3, Gm12878, A549, Sknshra, diencephalon, cerebellum, occipital_lobe, frontal_cortex, parietal_lobe, temporal_lobe	ANNOTATED, CDS, coding, INTERNAL, OVCODE, OVERLAPTX, OVEXON, UTR5	NM_021964	ZNF148	Rybak2015, Salzman2013	0	0	0	0	0	0	0	0	0	0	0	0	0	0	0	0	23	0	0	0	0	0	0	23
hsa_circ_0004792	chr10	120797749	120797951	-	hg19_circ_chr10_120797749_120797951_R	1	202	0	EIF3A	ENST00000369144	chr10:120796821-120797749|chr10:120797951-120801505		202	202	Hs68_RNase, Hs68_control, diencephalon, frontal_cortex, temporal_lobe	ANNOTATED, CDS, coding, INTERNAL, OVCODE, OVEXON	NM_003750	EIF3A	Jeck2013, Rybak2015	0	0	0	0	0	0	0	0	0	0	17	0	0	0	0	0	0	0	0	0	5	0	0	22
	chr12	46764960	46765162	-	hg19_circ_chr12_46764960_46765162_R	1	202	0	SLC38A2	ENST00000256689	chr12:46764640-46764960|chr12:46765162-46766291									0	0	0	0	0	0	0	0	0	22	0	0	0	0	0	0	0	0	0	0	0	0	0	22
hsa_circ_0061667	chr21	38480691	38505066	+	hg19_circ_chr21_38480691_38505066_F	7	55,163,46,124,64,61,85	0,13425,14591,16227,17688,20611,24290	TTC3	ENST00000492275	chr21:38445664-38480691|chr21:38505066-38507679		24375	598	Bj, occipital_lobe, frontal_cortex	ANNOTATED, CDS, coding, INTERNAL, OVCODE, OVEXON	NM_003316	TTC3	Rybak2015, Salzman2013	0	0	21	0	0	0	0	0	0	0	0	0	0	0	0	0	0	0	0	0	0	0	0	21
hsa_circ_0006628	chr10	74322652	74326552	-	hg19_circ_chr10_74322652_74326552_R	2	169,162	0,3738	MICU1	ENST00000401998	chr10:74311099-74322652|chr10:74326552-74385767		3900	331	Hs68_RNase, Hs68_control, diencephalon, cerebellum, Sy5y_exp1_D0, occipital_lobe, frontal_cortex, parietal_lobe, temporal_lobe	ANNOTATED, CDS, coding, INTERNAL, OVCODE, OVEXON, UTR5	NM_006077	MICU1	Jeck2013, Rybak2015	0	0	20	0	0	0	0	0	0	0	0	0	0	0	0	0	0	0	0	0	0	0	0	20
hsa_circ_0000247	chr10	74474868	74475660	+	hg19_circ_chr10_74474868_74475660_F	2	116,49	0,743	MCU	ENST00000603649	chr10:74452059-74474868|chr10:74475660-74496242		792	792	cd_19, cd_34, neutr, Hs68_RNase, Hs68_control, Nhek, K562, Huvec, Hepg2, Helas3, H1hesc, Gm12878, Bj, Ag04450, A549, Nhlf, Sknshra, Mcf7, diencephalon, cerebellum, occipital_lobe, frontal_cortex, parietal_lobe, temporal_lobe	ALT_ACCEPTOR, ALT_DONOR, coding, INTERNAL, intronic	NM_138357	MCU	Jeck2013, Memczak2013, Rybak2015, Salzman2013	0	0	0	0	0	0	0	0	0	0	0	0	0	0	0	0	0	0	0	0	0	0	20	20
hsa_circ_0001921	chrX	53430497	53430825	-	hg19_circ_chrX_53430497_53430825_R	2	107,117	0,211	SMC1A	ENST00000322213	chrX:53426652-53430497|chrX:53430825-53431943		328	224	cd_19, Hs68_RNase, Hs68_control, K562, diencephalon, cerebellum, occipital_lobe, frontal_cortex, Sy5y_exp1_D2, parietal_lobe, temporal_lobe	ANNOTATED, CDS, coding, INTERNAL, OVCODE, OVEXON	NM_006306	SMC1A	Jeck2013, Memczak2013, Rybak2015, Salzman2013	0	0	0	0	0	0	0	0	0	0	0	17	0	0	0	0	0	0	0	0	0	0	0	17
hsa_circ_0001313	chr3	56626997	56628056	+	hg19_circ_chr3_56626997_56628056_F	3	132,251,85	0,521,974	CCDC66	ENST00000394672	chr3:56605330-56626997|chr3:56628056-56647616		1059	468	HEK293, cd_19, cd_34, neutr, Hs68_RNase, Hs68_control, Nhek, K562, Hepg2, Helas3, H1hesc, Gm12878, Bj, Ag04450, A549, Sknshra, SY5Y_exp2_D0, diencephalon, Sy5y_exp1_D4, cerebellum, Sy5y_exp1_D0, occipital_lobe, frontal_cortex, Sy5y_exp1_D2, parietal_lobe, temporal_lobe, SY5Y_exp2_D4	ANNOTATED, CDS, coding, INTERNAL, OVCODE, OVEXON	NM_001012506	CCDC66	Jeck2013, Memczak2013, Rybak2015, Salzman2013	0	0	0	0	0	0	0	0	16	0	0	0	0	0	0	0	0	0	0	0	0	0	0	16
hsa_circ_0024604	chr11	120276826	120278532	+	hg19_circ_chr11_120276826_120278532_F	2	24,86	0,1620	ARHGEF12	ENST00000397843	chr11:120207984-120276826|chr11:120278532-120280102		1706	110	cerebellum, diencephalon, frontal_cortex, occipital_lobe, parietal_lobe, Sy5y_exp1_D2, SY5Y_exp2_D0, A549, Ag04450, Bj, Gm12878, H1hesc, Helas3, Hepg2, Huvec, K562, Nhek, Sknshra	ANNOTATED, CDS, coding, INTERNAL, OVCODE, OVERLAPTX, OVEXON	NM_015313	ARHGEF12	Rybak2015, Salzman2013	14	0	0	0	0	0	0	0	0	0	0	1	0	0	0	0	0	0	0	0	0	0	0	15
hsa_circ_0066273	chr3	57827025	57850443	+	hg19_circ_chr3_57827025_57850443_F	8	73,37,63,96,72,141,138,169	0,5898,8455,16434,16789,19400,20650,23249	SLMAP	ENST00000295951	chr3:57817257-57827025|chr3:57850443-57857362		23418	789	Hepg2, Bj, Ag04450, diencephalon, cerebellum, occipital_lobe, frontal_cortex, parietal_lobe, temporal_lobe	ANNOTATED, CDS, coding, INTERNAL, OVCODE, OVEXON	NM_007159	SLMAP	Rybak2015, Salzman2013	0	0	0	0	0	0	0	0	0	0	0	0	0	0	0	0	0	0	0	0	0	0	15	15
hsa_circ_0005075	chr1	21377358	21415706	-	hg19_circ_chr1_21377358_21415706_R	2	129,76	0,38272	EIF4G3	ENST00000400422	chr1:21329301-21377358|chr1:21415706-21502667		38348	205	Hs68_RNase, Hs68_control, K562, Huvec, Hsmm, Hepg2, Helas3, H1hesc, Bj, Ag04450, A549, Nhlf, Sknshra, Mcf7, diencephalon, cerebellum, occipital_lobe, frontal_cortex, Sy5y_exp1_D2, parietal_lobe, temporal_lobe	ANNOTATED, coding, INTERNAL, OVEXON, UTR5	NM_001198801	EIF4G3	Jeck2013, Rybak2015, Salzman2013	0	0	0	0	0	0	0	0	0	0	0	0	0	0	0	0	0	0	0	0	0	0	14	14
hsa_circ_0015745	chr1	193119433	193121574	+	hg19_circ_chr1_193119433_193121574_F	2	79,65	0,2076	CDC73	ENST00000367435	chr1:193117095-193119433|chr1:193121574-193172924		2141	144	K562, Gm12878, Ag04450, A549, diencephalon, occipital_lobe, frontal_cortex, parietal_lobe, temporal_lobe	ANNOTATED, CDS, coding, INTERNAL, OVCODE, OVEXON	NM_024529	CDC73	Rybak2015, Salzman2013	0	14	0	0	0	0	0	0	0	0	0	0	0	0	0	0	0	0	0	0	0	0	0	14
hsa_circ_0021424	chr11	18305341	18308257	-	hg19_circ_chr11_18305341_18308257_R	3	107,114,120	0,1551,2796	HPS5	ENST00000396253	chr11:18303767-18305341|chr11:18308257-18309081		2916	341	cerebellum, diencephalon, frontal_cortex, occipital_lobe, parietal_lobe, temporal_lobe, H1hesc, K562	ANNOTATED, CDS, coding, INTERNAL, OVCODE, OVEXON	NM_181507	HPS5	Rybak2015, Salzman2013	0	0	0	0	0	0	0	0	0	0	0	0	0	0	0	0	0	0	0	7	0	7	0	14
hsa_circ_0003871	chr17	49294694	49302570	-	hg19_circ_chr17_49294694_49302570_R	4	83,115,134,202	0,1596,2996,7674	MBTD1	ENST00000586178	chr17:49284366-49294694|chr17:49302570-49336503		7876	534	Hs68_RNase, Hs68_control, K562, Hepg2, Helas3, Gm12878, Bj, Ag04450, Sknshra, diencephalon, Sy5y_exp1_D4, cerebellum, Sy5y_exp1_D0, occipital_lobe, frontal_cortex, parietal_lobe, temporal_lobe	ANNOTATED, CDS, coding, INTERNAL, OVCODE, OVEXON, UTR5	NM_017643	MBTD1	Jeck2013, Rybak2015, Salzman2013	0	0	0	0	0	0	0	0	0	0	10	0	0	0	0	0	0	0	0	0	4	0	0	14
hsa_circ_0001016	chr2	61749745	61753656	-	hg19_circ_chr2_61749745_61753656_R	2	73,102	0,3809	XPO1	ENST00000401558	chr2:61729445-61749745|chr2:61753656-61760906		3911	175	HEK293, cd_19, neutr, Hs68_RNase, Hs68_control, Nhek, K562, Hepg2, Helas3, Gm12878, Bj, Ag04450, A549, Sknshra, SY5Y_exp2_D0, diencephalon, Sy5y_exp1_D4, cerebellum, Sy5y_exp1_D0, occipital_lobe, frontal_cortex, Sy5y_exp1_D2, parietal_lobe, SY5Y_exp2_D8, temporal_lobe, SY5Y_exp2_D4	ANNOTATED, CDS, coding, INTERNAL, OVCODE, OVEXON	NM_003400	XPO1	Jeck2013, Memczak2013, Rybak2015, Salzman2013	0	0	0	0	0	0	0	0	0	14	0	0	0	0	0	0	0	0	0	0	0	0	0	14
hsa_circ_0057310	chr2	187466747	187466878	+	hg19_circ_chr2_187466747_187466878_F	1	131	0	ITGAV	ENST00000261023	chr2:187455250-187466747|chr2:187466878-187487065		131	131	occipital_lobe, A549, Ag04450, Bj, Gm12878, H1hesc, Helas3, Hepg2, Huvec, K562, Mcf7, Nhek, Nhlf, Sknshra	ANNOTATED, CDS, coding, INTERNAL, OVCODE, OVEXON	NM_002210	ITGAV	Rybak2015, Salzman2013	0	0	0	0	0	0	0	0	0	0	0	14	0	0	0	0	0	0	0	0	0	0	0	14
hsa_circ_0009053	chr5	6622128	6625782	-	hg19_circ_chr5_6622128_6625782_R	3	85,72,106	0,1198,3548	NSUN2	ENST00000264670	chr5:6620411-6622128|chr5:6625782-6631985		3654	263	Hs68_RNase, Hs68_control, K562, Hepg2, Helas3, Gm12878, Bj, Ag04450, A549, Sknshra, diencephalon, cerebellum, occipital_lobe, frontal_cortex, parietal_lobe, temporal_lobe	ANNOTATED, CDS, coding, INTERNAL, OVCODE, OVEXON	NM_017755	NSUN2	Jeck2013, Rybak2015, Salzman2013	0	0	0	0	0	0	0	0	0	0	0	0	0	0	0	0	0	0	0	14	0	0	0	14
hsa_circ_0005954	chr6	111208707	111211559	+	hg19_circ_chr6_111208707_111211559_F	3	87,127,103	0,1352,2749	AMD1	ENST00000368885	chr6:111196418-111208707|chr6:111211559-111213363		2852	317	Hs68_RNase, Hs68_control, K562, Huvec, Helas3, H1hesc, Gm12878, Bj, Ag04450, A549, Nhek, Sknshra, diencephalon, cerebellum, occipital_lobe, frontal_cortex, parietal_lobe, temporal_lobe	ANNOTATED, CDS, coding, INTERNAL, OVCODE, OVEXON	NM_001634	AMD1	Jeck2013, Rybak2015, Salzman2013	0	0	0	0	0	0	0	0	0	0	0	0	0	0	0	0	0	0	0	14	0	0	0	14
hsa_circ_0007777	chr1	32495898	32498935	+	hg19_circ_chr1_32495898_32498935_F	3	125,117,147	0,1226,2890	KHDRBS1	ENST00000327300	chr1:32479978-32495898|chr1:32498935-32502510		3037	389	Hs68_RNase, Hs68_control, Nhek, K562, Helas3, Gm12878, Sknshra, diencephalon, cerebellum, occipital_lobe, frontal_cortex, Sy5y_exp1_D2, parietal_lobe, temporal_lobe, SY5Y_exp2_D4	ANNOTATED, CDS, coding, INTERNAL, OVCODE, OVEXON	NM_006559	KHDRBS1	Jeck2013, Rybak2015, Salzman2013	0	0	0	0	0	0	0	0	13	0	0	0	0	0	0	0	0	0	0	0	0	0	0	13
hsa_circ_0115215	chr20	39721111	39729993	+	hg19_circ_chr20_39721111_39729993_F	5	116,122,123,188,145	0,4748,5743,7584,8737	TOP1	ENST00000361337	chr20:39713208-39721111|chr20:39729993-39741421		8882	694	diencephalon, Sy5y_exp1_D4, cerebellum, Sy5y_exp1_D0, occipital_lobe, frontal_cortex, Sy5y_exp1_D2, parietal_lobe, temporal_lobe, SY5Y_exp2_D4	ANNOTATED, CDS, coding, INTERNAL, OVCODE, OVERLAPTX, OVEXON	ENST00000361337.2	TOP1	Rybak2015	0	0	13	0	0	0	0	0	0	0	0	0	0	0	0	0	0	0	0	0	0	0	0	13
	chr5	131034609	131055110	-	hg19_circ_chr5_131034609_131055110_R	7	86,202,136,72,92,75,101	0,5148,7494,10284,17648,20069,20400	FNIP1	ENST00000307968	chr5:131014868-131034609|chr5:131055110-131066596									0	0	0	0	0	0	0	0	0	0	13	0	0	0	0	0	0	0	0	0	0	0	0	13
hsa_circ_0055095	chr2	70033516	70039841	+	hg19_circ_chr2_70033516_70039841_F	3	114,2768,57	0,1521,6268	ANXA4	ENST00000477632	chr2:70031759-70033516|chr2:70039841-70043232		6325	342	frontal_cortex, A549, Gm12878, Nhek	ANNOTATED, CDS, coding, INTERNAL, OVCODE, OVEXON	NM_001153	ANXA4	Rybak2015, Salzman2013	0	0	0	0	0	0	0	0	12	0	0	0	0	0	0	0	0	0	0	0	0	0	0	12
hsa_circ_0122484	chr3	155611306	155629068	+	hg19_circ_chr3_155611306_155629068_F	6	182,115,98,104,194,166	0,4409,10345,12642,17174,17596	GMPS	ENST00000496455	chr3:155588686-155611306|chr3:155629068-155632207		17762	859	diencephalon, Sy5y_exp1_D4, cerebellum, Sy5y_exp1_D0, occipital_lobe, frontal_cortex, Sy5y_exp1_D2, parietal_lobe, temporal_lobe	ANNOTATED, CDS, coding, INTERNAL, OVCODE, OVEXON	ENST00000496455.1	GMPS	Rybak2015	0	0	0	0	0	0	0	0	0	0	0	0	0	0	0	0	0	0	0	0	0	12	0	12
hsa_circ_0008791	chr7	44880497	44882953	-	hg19_circ_chr7_44880497_44882953_R	2	114,78	0,2378	H2AFV	ENST00000222690	chr7:44875257-44880497|chr7:44882953-44887567		2456	192	Hs68_RNase, Hs68_control, Nhek, K562, Hepg2, Helas3, H1hesc, Gm12878, Bj, Ag04450, A549, Sknshra, parietal_lobe	ANNOTATED, CDS, coding, INTERNAL, OVCODE, OVEXON	NM_138635	H2AFV	Jeck2013, Rybak2015, Salzman2013	0	0	0	0	0	0	0	0	12	0	0	0	0	0	0	0	0	0	0	0	0	0	0	12
	chr9	100823063	100840629	+	hg19_circ_chr9_100823063_100840629_F	3	216,100,155	0,16136,17411	NANS	ENST00000210444	chr9:100819222-100823063|chr9:100840629-100843097									0	0	0	0	0	0	0	0	0	0	0	0	0	12	0	0	0	0	0	0	0	0	0	12
hsa_circ_0032832	chr14	81837331	81837529	-	hg19_circ_chr14_81837331_81837529_R	1	198	0	STON2	ENST00000555447	chr14:81745083-81837331|chr14:81837529-81862237		198	198	H1hesc, Helas3, Hepg2, K562	ANNOTATED, CDS, coding, INTERNAL, OVCODE, OVEXON	NM_033104	STON2	Salzman2013	0	0	0	0	0	0	0	0	0	0	0	0	0	0	0	0	0	11	0	0	0	0	0	11
hsa_circ_0005029	chr2	26587169	26596497	+	hg19_circ_chr2_26587169_26596497_F	4	69,109,75,263	0,530,2844,9065	EPT1	ENST00000260585	chr2:26569157-26587169|chr2:26596497-26597907		9328	516	Hs68_RNase, Hs68_control, K562, Huvec, Hsmm, Hepg2, Helas3, H1hesc, Gm12878, Bj, A549, Sknshra, diencephalon, cerebellum, occipital_lobe, frontal_cortex, parietal_lobe	ANNOTATED, CDS, coding, INTERNAL, OVCODE, OVEXON	NM_033505	EPT1	Jeck2013, Rybak2015, Salzman2013	0	0	0	0	0	0	0	0	0	0	0	0	0	0	0	0	0	0	0	0	0	11	0	11
hsa_circ_0132782	chr6	99924018	99958106	-	hg19_circ_chr6_99924018_99958106_R	7	88,96,140,101,104,173,110	0,12057,12538,27622,31285,32467,33978	USP45	ENST00000392738	chr6:99913012-99924018|chr6:99958106-99962729		34088	943	diencephalon, cerebellum, frontal_cortex	ANNOTATED, CDS, coding, INTERNAL, OVCODE, OVEXON, UTR5	NM_001080481	USP45	Rybak2015	0	0	0	0	0	0	0	0	0	0	0	0	0	0	0	0	0	0	0	0	0	0	11	11
hsa_circ_0006577	chr10	16794537	16824083	-	hg19_circ_chr10_16794537_16824083_R	5	115,83,119,121,51	0,379,2332,11851,29495	RSU1	ENST00000377921	chr10:16737154-16794537|chr10:16824083-16858971		29546	489	Hs68_RNase, Hs68_control, Nhek, K562, Hsmm, Hepg2, Helas3, H1hesc, Gm12878, Bj, Ag04450, A549, Nhlf, Sknshra, Mcf7, diencephalon, cerebellum, occipital_lobe, frontal_cortex, parietal_lobe, temporal_lobe	ANNOTATED, CDS, coding, INTERNAL, OVCODE, OVEXON	NM_012425	RSU1	Jeck2013, Rybak2015, Salzman2013	0	0	0	0	0	0	0	0	0	0	0	0	0	0	0	0	0	0	0	0	0	0	10	10
hsa_circ_0026045	chr12	49091920	49093623	-	hg19_circ_chr12_49091920_49093623_R	2	46,63	0,1640	CCNT1	ENST00000261900	chr12:49089945-49091920|chr12:49093623-49094795		1703	109	Helas3	ANNOTATED, CDS, coding, INTERNAL, OVCODE, OVEXON	NM_001240	CCNT1	Salzman2013	0	0	0	0	0	0	0	0	0	0	10	0	0	0	0	0	0	0	0	0	0	0	0	10
hsa_circ_0051218	chr19	41850651	41854360	-	hg19_circ_chr19_41850651_41854360_R	2	118,161	0,3548	TGFB1	ENST00000221930	chr19:41848152-41850651|chr19:41854360-41858594		3709	279	A549, Bj, Huvec, Sknshra	ANNOTATED, CDS, coding, INTERNAL, OVCODE, OVEXON	NM_000660	TGFB1	Salzman2013	0	0	0	0	0	0	0	0	0	0	0	0	0	0	0	0	0	0	0	10	0	0	0	10
hsa_circ_0001030	chr2	72958135	72960247	-	hg19_circ_chr2_72958135_72960247_R	3	46,91,48	0,148,2064	EXOC6B	ENST00000272427	chr2:72945436-72958135|chr2:72960247-72968432		2112	185	cd_19, Nhek, K562, Hepg2, Helas3, Gm12878, Bj, Ag04450, A549, Sknshra, cerebellum	ANNOTATED, CDS, coding, INTERNAL	NM_015189	EXOC6B	Memczak2013, Rybak2015, Salzman2013	0	0	0	0	0	0	0	0	0	0	0	10	0	0	0	0	0	0	0	0	0	0	0	10
hsa_circ_0002634	chr3	63884074	63938159	+	hg19_circ_chr3_63884074_63938159_F	4	99,336,69,105	0,14189,14758,53980	ATXN7	ENST00000474112	chr3:63850675-63884074|chr3:63938159-63965590		54085	609	Hs68_RNase, Hs68_control, K562, Hepg2, Helas3, H1hesc, Bj, Ag04450, A549, Sknshra, SY5Y_exp2_D0, diencephalon, Sy5y_exp1_D4, cerebellum, occipital_lobe, frontal_cortex, parietal_lobe, temporal_lobe	ANNOTATED, CDS, coding, INTERNAL, OVCODE, OVEXON, UTR5	NM_000333	ATXN7	Jeck2013, Rybak2015, Salzman2013	0	0	0	0	0	0	0	0	0	0	8	0	0	0	0	0	0	0	0	0	2	0	0	10
hsa_circ_0005399	chr5	60768507	60768864	+	hg19_circ_chr5_60768507_60768864_F	1	357	0	ZSWIM6	ENST00000252744	chr5:60628775-60768507|chr5:60768864-60786612		357	357	Hs68_RNase, Hs68_control, diencephalon, Sy5y_exp1_D4, cerebellum, occipital_lobe, frontal_cortex, parietal_lobe, temporal_lobe	ANNOTATED, CDS, coding, INTERNAL, OVCODE, OVEXON	NM_020928	ZSWIM6	Jeck2013, Rybak2015	0	0	0	0	0	0	0	0	10	0	0	0	0	0	0	0	0	0	0	0	0	0	0	10
hsa_circ_0127414	chr5	100222046	100231489	-	hg19_circ_chr5_100222046_100231489_R	2	258,132	0,9311	ST8SIA4	ENST00000231461	chr5:100192100-100222046|chr5:100231489-100238546		9443	390	diencephalon, cerebellum, occipital_lobe, frontal_cortex, parietal_lobe, temporal_lobe	ANNOTATED, CDS, coding, INTERNAL, OVCODE, OVERLAPTX, OVEXON	NM_005668	ST8SIA4	Rybak2015	0	0	0	0	0	0	0	0	0	0	10	0	0	0	0	0	0	0	0	0	0	0	0	10
hsa_circ_0086466	chr9	19316414	19316837	+	hg19_circ_chr9_19316414_19316837_F	2	101,219	0,204	DENND4C	ENST00000434457	chr9:19305525-19316414|chr9:19316837-19324359		423	320	K562, diencephalon, cerebellum, occipital_lobe, frontal_cortex, parietal_lobe, temporal_lobe	ANNOTATED, CDS, coding, INTERNAL, OVCODE, OVEXON	NM_017925	DENND4C	Rybak2015, Salzman2013	0	0	0	0	0	0	0	0	0	0	2	0	0	0	0	0	0	0	0	0	8	0	0	10
hsa_circ_0002871	chrX	13684435	13686502	+	hg19_circ_chrX_13684435_13686502_F	2	154,700	0,1367	TCEANC	ENST00000467590	chrX:13681679-13684435|chrX:13686502-13698607		2067	2067	Hs68_RNase, Hs68_control, diencephalon, cerebellum, occipital_lobe, frontal_cortex, parietal_lobe, temporal_lobe	INTERGENIC	None	None	Jeck2013, Rybak2015	0	0	0	0	0	0	0	0	0	0	0	0	0	0	10	0	0	0	0	0	0	0	0	10
hsa_circ_0007650	chr2	55870292	55871855	-	hg19_circ_chr2_55870292_55871855_R	3	56,107,84	0,161,1479	PNPT1	ENST00000447944	chr2:55867840-55870292|chr2:55871855-55872483		1563	247	Hs68_RNase, Hs68_control, diencephalon, cerebellum, occipital_lobe, frontal_cortex, parietal_lobe	ANNOTATED, CDS, coding, INTERNAL, OVCODE, OVEXON	NM_033109	PNPT1	Jeck2013, Rybak2015	0	0	0	0	0	0	0	0	0	0	0	0	0	9	0	0	0	0	0	0	0	0	0	9
hsa_circ_0001072	chr2	144966169	144969146	-	hg19_circ_chr2_144966169_144969146_R	2	202,65	0,2912	GTDC1	ENST00000392869	chr2:144903306-144966169|chr2:144969146-144993242		2977	267	cd_19, cd_34, Hs68_RNase, Hs68_control, Nhek, K562, Huvec, Hepg2, Helas3, H1hesc, Gm12878, Bj, Ag04450, A549, Sknshra, diencephalon, Sy5y_exp1_D4, cerebellum, Sy5y_exp1_D0, occipital_lobe, frontal_cortex, Sy5y_exp1_D2, parietal_lobe, temporal_lobe	ANNOTATED, CDS, coding, INTERNAL, OVCODE, OVEXON, UTR5	NM_024659	GTDC1	Jeck2013, Memczak2013, Rybak2015, Salzman2013	0	0	0	0	0	0	0	0	0	0	0	0	0	0	9	0	0	0	0	0	0	0	0	9
hsa_circ_0008618	chr4	151719232	151738409	-	hg19_circ_chr4_151719232_151738409_R	4	62,134,79,134	0,8190,10239,19043	LRBA	ENST00000535741	chr4:151682999-151719232|chr4:151738409-151749331		19177	409	Hs68_RNase, Hs68_control, K562, Huvec, Hepg2, Helas3, H1hesc, Gm12878, Ag04450, A549, Nhek, Sknshra, Mcf7, diencephalon, cerebellum, Sy5y_exp1_D0, occipital_lobe, frontal_cortex, Sy5y_exp1_D2, parietal_lobe, temporal_lobe	ANNOTATED, CDS, coding, INTERNAL, OVCODE, OVEXON	NM_001199282	LRBA	Jeck2013, Rybak2015, Salzman2013	0	0	0	0	0	0	0	0	0	9	0	0	0	0	0	0	0	0	0	0	0	0	0	9
hsa_circ_0075675	chr6	15452236	15468949	+	hg19_circ_chr6_15452236_15468949_F	2	170,177	0,16536	JARID2	ENST00000341776	chr6:15410596-15452236|chr6:15468949-15487537		16713	347	K562, H1hesc, Gm12878, A549, Nhek, occipital_lobe, frontal_cortex	ANNOTATED, CDS, coding, INTERNAL, OVCODE, OVEXON	NM_004973	JARID2	Rybak2015, Salzman2013	0	9	0	0	0	0	0	0	0	0	0	0	0	0	0	0	0	0	0	0	0	0	0	9
hsa_circ_0133779	chr7	156549086	156572426	-	hg19_circ_chr7_156549086_156572426_R	5	73,65,69,127,78	0,5741,6715,7276,23262	LMBR1	ENST00000448926	chr7:156526951-156549086|chr7:156572426-156589082		23340	412	cerebellum	ANNOTATED, CDS, coding, INTERNAL, OVCODE, OVEXON, UTR5	ENST00000359422.4	LMBR1	Rybak2015	0	0	0	0	0	0	0	0	0	0	0	0	0	0	0	0	0	0	0	0	9	0	0	9
hsa_circ_0013082	chr1	87181406	87200862	+	hg19_circ_chr1_87181406_87200862_F	6	142,129,134,93,90,101	0,3783,6816,8589,18878,19355	SH3GLB1	ENST00000370558	chr1:87170654-87181406|chr1:87200862-87207890		19456	776	Huvec, H1hesc, diencephalon, cerebellum, occipital_lobe, frontal_cortex, parietal_lobe, temporal_lobe	ANNOTATED, CDS, coding, INTERNAL, OVCODE, OVEXON	NM_001206651	SH3GLB1	Rybak2015, Salzman2013	0	0	0	0	0	0	0	0	0	0	0	0	0	0	8	0	0	0	0	0	0	0	0	8
hsa_circ_0027463	chr12	69044179	69045831	+	hg19_circ_chr12_69044179_69045831_F	2	69,57	0,1595	RAP1B	ENST00000250559	chr12:69042561-69044179|chr12:69045831-69047891		1652	126	occipital_lobe, Sknshra	ANNOTATED, CDS, coding, INTERNAL, OVCODE, OVEXON	NM_015646	RAP1B	Rybak2015, Salzman2013	0	0	0	0	0	0	0	0	0	0	0	0	0	0	8	0	0	0	0	0	0	0	0	8
hsa_circ_0030720	chr13	99890680	99896878	+	hg19_circ_chr13_99890680_99896878_F	3	128,120,110	0,5405,6088	UBAC2	ENST00000403766	chr13:99853193-99890680|chr13:99896878-99966350		6198	358	cerebellum, diencephalon, frontal_cortex, occipital_lobe, parietal_lobe, temporal_lobe, A549, Ag04450, Bj, Gm12878, H1hesc, Helas3, Hepg2, Huvec, K562, Mcf7, Nhek, Sknshra	ANNOTATED, INTERNAL, ncRNA, OVCODE, OVERLAPTX, OVEXON	NR_026644	UBAC2	Rybak2015, Salzman2013	0	0	0	0	0	0	0	0	0	0	3	0	0	0	0	0	0	0	0	0	5	0	0	8
hsa_circ_0034972	chr15	43692241	43694048	+	hg19_circ_chr15_43692241_43694048_F	2	178,135	0,1672	TUBGCP4	ENST00000260383	chr15:43690377-43692241|chr15:43694048-43695880		1807	313	cerebellum, diencephalon, frontal_cortex, occipital_lobe, parietal_lobe, Sy5y_exp1_D0, temporal_lobe, A549, Ag04450, Bj, Gm12878, H1hesc, Helas3, Hepg2, K562, Nhek, Sknshra	ANNOTATED, CDS, coding, INTERNAL, OVCODE, OVEXON	NM_014444	TUBGCP4	Rybak2015, Salzman2013	0	8	0	0	0	0	0	0	0	0	0	0	0	0	0	0	0	0	0	0	0	0	0	8
hsa_circ_0004392	chr17	65924470	65925603	+	hg19_circ_chr17_65924470_65925603_F	2	247,152	0,981	BPTF	ENST00000544778	chr17:65920705-65924470|chr17:65925603-65928026		1133	399	Hs68_RNase, Hs68_control, K562, Hepg2, Helas3, H1hesc, Sknshra, diencephalon, Sy5y_exp1_D4, cerebellum, occipital_lobe, frontal_cortex, parietal_lobe, temporal_lobe	ANNOTATED, CDS, coding, INTERNAL, OVCODE, OVEXON	NM_182641	BPTF	Jeck2013, Rybak2015, Salzman2013	8	0	0	0	0	0	0	0	0	0	0	0	0	0	0	0	0	0	0	0	0	0	0	8
hsa_circ_0008348	chr2	109288780	109289485	+	hg19_circ_chr2_109288780_109289485_F	2	121,150	0,555	LIMS1	ENST00000544547	chr2:109287303-109288780|chr2:109289485-109292333		705	271	Hs68_RNase, Hs68_control, Nhek, K562, Huvec, Hsmm, Hepg2, Helas3, H1hesc, Gm12878, Bj, Ag04450, A549, Sknshra	ANNOTATED, CDS, coding, INTERNAL, OVCODE, OVEXON	NM_001193485	LIMS1	Jeck2013, Salzman2013	0	0	0	0	0	0	0	0	0	0	0	0	0	0	0	0	0	0	0	0	0	8	0	8
hsa_circ_0001687	chr7	24663284	24720139	+	hg19_circ_chr7_24663284_24720139_F	10	119,153,153,228,132,100,69,162,203,129	0,18050,25946,26819,39924,41922,42355,44833,55465,56726	MPP6	ENST00000222644	chr7:24613212-24663284|chr7:24720139-24727056		56855	1448	HEK293, cd_19, K562, Huvec, Hepg2, Helas3, H1hesc, Gm12878, Bj, Ag04450, A549, Sknshra, SY5Y_exp2_D0, diencephalon, Sy5y_exp1_D4, cerebellum, Sy5y_exp1_D0, occipital_lobe, frontal_cortex, Sy5y_exp1_D2, parietal_lobe, SY5Y_exp2_D8, temporal_lobe, SY5Y_exp2_D4	ANNOTATED, CDS, coding, INTERNAL, UTR5	NM_016447	MPP6	Memczak2013, Rybak2015, Salzman2013	0	0	0	0	0	0	0	0	0	0	0	0	0	8	0	0	0	0	0	0	0	0	0	8
hsa_circ_0007227	chr1	21329205	21437876	-	hg19_circ_chr1_21329205_21437876_R	4	96,129,76,61	0,48153,86425,108610	EIF4G3	ENST00000356916	chr1:21324126-21329205|chr1:21437876-21494453		108671	362	Hs68_RNase, Hs68_control, K562, Huvec, Hepg2, Helas3, H1hesc, Gm12878, Ag04450, A549, Sknshra	ANNOTATED, CDS, coding, INTERNAL, OVCODE, OVEXON, UTR5	NM_001198803	EIF4G3	Jeck2013, Salzman2013	0	0	0	0	0	0	0	0	0	0	3	0	0	0	0	0	0	0	0	0	4	0	0	7
hsa_circ_0099947	chr13	115002119	115007755	+	hg19_circ_chr13_115002119_115007755_F	5	55,98,39,141,160	0,154,2345,2705,5476	CDC16	ENST00000360383	chr13:115000607-115002119|chr13:115007755-115008731		5636	530	frontal_cortex	ANNOTATED, CDS, coding, INTERNAL, OVCODE, OVEXON, UTR5	ENST00000375310.1	CDC16	Rybak2015	0	0	0	0	0	0	0	0	0	0	0	0	0	0	0	0	7	0	0	0	0	0	0	7
hsa_circ_0005175	chr22	26853824	26854543	-	hg19_circ_chr22_26853824_26854543_R	2	109,133	0,586	HPS4	ENST00000519774	chr22:26839518-26853824|chr22:26854543-26859882		719	242	Hs68_RNase, Hs68_control, Nhek, K562, Huvec, Hepg2, Helas3, H1hesc, Gm12878, Bj, Ag04450, A549, Nhlf, Sknshra, diencephalon, cerebellum, Sy5y_exp1_D0, occipital_lobe, frontal_cortex, parietal_lobe, temporal_lobe	ANNOTATED, CDS, coding, INTERNAL, OVCODE, OVEXON	NM_022081	HPS4	Jeck2013, Rybak2015, Salzman2013	0	0	0	0	0	0	0	0	0	4	0	0	0	0	0	0	0	0	0	0	0	3	0	7
hsa_circ_0001529	chr5	132227855	132228810	-	hg19_circ_chr5_132227855_132228810_R	2	241,89	0,866	AFF4	ENST00000265343	chr5:132224865-132227855|chr5:132228810-132232014		955	330	HEK293, cd_19, neutr, Hs68_RNase, Hs68_control, K562, H1hesc, Gm12878, Ag04450, diencephalon, cerebellum, occipital_lobe, frontal_cortex, Sy5y_exp1_D2, parietal_lobe, temporal_lobe	ANNOTATED, CDS, coding, INTERNAL, OVCODE, OVEXON	NM_014423	AFF4	Jeck2013, Memczak2013, Rybak2015, Salzman2013	0	0	0	0	0	0	0	7	0	0	0	0	0	0	0	0	0	0	0	0	0	0	0	7
hsa_circ_0075682	chr6	15627573	15638035	-	hg19_circ_chr6_15627573_15638035_R	2	133,61	0,10401	DTNBP1	ENST00000344537	chr6:15615630-15627573|chr6:15638035-15651543		10462	194	K562, A549, Nhek, Mcf7	ANNOTATED, INTERNAL, ncRNA, OVCODE, OVEXON	NR_036448	DTNBP1	Salzman2013	0	0	0	0	0	0	0	0	0	0	0	0	0	0	0	0	0	7	0	0	0	0	0	7
hsa_circ_0007798	chr6	137015277	137041727	-	hg19_circ_chr6_137015277_137041727_R	6	171,107,169,194,24,140	0,1811,3079,4349,10970,26310	MAP3K5	ENST00000359015	chr6:136990533-137015277|chr6:137041727-137112847		26450	805	Hs68_RNase, Hs68_control, K562, Hepg2, Gm12878, Bj, Ag04450, A549, Sknshra, diencephalon, cerebellum, occipital_lobe, frontal_cortex, parietal_lobe, temporal_lobe	ANNOTATED, CDS, coding, INTERNAL, OVCODE, OVEXON	NM_005923	MAP3K5	Jeck2013, Rybak2015, Salzman2013	0	0	0	0	0	0	0	0	0	0	0	0	0	0	0	0	7	0	0	0	0	0	0	7
	chr7	65945380	65953025	-	hg19_circ_chr7_65945380_65953025_R	4	55,59,59,90	0,1147,4701,7555	GS1-124K5.2	ENST00000429320	chr7:65944083-65945380|chr7:65953025-65954924									7	0	0	0	0	0	0	0	0	0	0	0	0	0	0	0	0	0	0	0	0	0	0	7
hsa_circ_0001947	chrX	147743428	147744289	+	hg19_circ_chrX_147743428_147744289_F	1	861	0	AFF2	ENST00000370457	chrX:147733640-147743428|chrX:147744289-147891399		861	861	neutr, H1hesc, Ag04450, diencephalon, cerebellum, occipital_lobe, frontal_cortex, parietal_lobe, temporal_lobe	ANNOTATED, CDS, coding, INTERNAL	NM_001169122	AFF2	Memczak2013, Rybak2015, Salzman2013	4	0	0	0	0	0	0	0	0	0	3	0	0	0	0	0	0	0	0	0	0	0	0	7
hsa_circ_0111164	chr1	172222712	172277979	+	hg19_circ_chr1_172222712_172277979_F	2	110,112	0,55155	DNM3	ENST00000358155	chr1:172100428-172222712|chr1:172277979-172292468		55267	222	diencephalon, parietal_lobe	ANNOTATED, CDS, coding, INTERNAL, OVCODE, OVEXON	NM_015569	DNM3	Rybak2015	0	6	0	0	0	0	0	0	0	0	0	0	0	0	0	0	0	0	0	0	0	0	0	6
	chr10	12272946	12280484	+	hg19_circ_chr10_12272946_12280484_F	4	49,76,123,29	0,4100,6196,7509	CDC123	ENST00000281141	chr10:12259466-12272946|chr10:12280484-12288147									0	0	0	0	0	0	0	0	0	6	0	0	0	0	0	0	0	0	0	0	0	0	0	6
hsa_circ_0007707	chr10	98667021	98667504	+	hg19_circ_chr10_98667021_98667504_F	2	66,80	0,403	LCOR	ENST00000540664	chr10:98593236-98667021|chr10:98667504-98703869		483	146	Hs68_RNase, Hs68_control, K562, H1hesc, Gm12878, Ag04450, A549, Sknshra, diencephalon, cerebellum, Sy5y_exp1_D0, occipital_lobe, frontal_cortex, Sy5y_exp1_D2, parietal_lobe, temporal_lobe, SY5Y_exp2_D4	ANNOTATED, coding, INTERNAL, OVEXON, UTR5	NM_032440	LCOR	Jeck2013, Rybak2015, Salzman2013	0	0	0	0	0	0	0	0	1	0	0	0	0	0	5	0	0	0	0	0	0	0	0	6
hsa_circ_0000381	chr12	25214525	25222365	+	hg19_circ_chr12_25214525_25222365_F	5	62,81,97,148,82	0,1228,2128,4773,7758	LRMP	ENST00000557489	chr12:25205890-25214525|chr12:25222365-25232177		7840	1636	cd_19, Gm12878	ALT_ACCEPTOR, CDS, coding, INTERNAL, intronic, UTR5	NM_006152	LRMP	Memczak2013, Salzman2013	0	0	0	0	0	0	0	0	0	0	0	0	0	0	0	0	0	0	0	0	0	0	6	6
hsa_circ_0097750	chr12	124158161	124172724	+	hg19_circ_chr12_124158161_124172724_F	4	196,101,200,127	0,5574,13221,14436	TCTN2	ENST00000303372	chr12:124156679-124158161|chr12:124172724-124175079		14563	624	occipital_lobe, frontal_cortex	ANNOTATED, CDS, coding, INTERNAL, OVCODE, OVEXON	NM_024809	TCTN2	Rybak2015	0	0	0	0	0	0	0	0	0	0	0	0	0	0	0	0	0	0	0	6	0	0	0	6
hsa_circ_0000566	chr14	97299803	97327072	+	hg19_circ_chr14_97299803_97327072_F	10	165,56,70,88,109,93,133,121,59,179	0,4295,12628,13790,19364,19607,21757,22663,23061,27090	VRK1	ENST00000216639	chr14:97263784-97299803|chr14:97327072-97342366		27269	1073	HEK293, cd_19, cd_34, neutr, SY5Y_exp2_D0, diencephalon, Sy5y_exp1_D4, cerebellum, Sy5y_exp1_D0, occipital_lobe, frontal_cortex, Sy5y_exp1_D2, parietal_lobe, temporal_lobe, SY5Y_exp2_D4	ANNOTATED, CDS, coding, INTERNAL, UTR5	NM_003384	VRK1	Memczak2013, Rybak2015	0	0	0	0	0	0	0	0	0	0	0	0	0	6	0	0	0	0	0	0	0	0	0	6
hsa_circ_0000854	chr18	60206913	60217693	+	hg19_circ_chr18_60206913_60217693_F	4	112,77,72,113	0,2817,5121,10667	ZCCHC2	ENST00000269499	chr18:60191596-60206913|chr18:60217693-60223435		10780	374	neutr, Nhek, K562, Huvec, Hepg2, Helas3, H1hesc, Ag04450, A549, Sknshra, Mcf7, diencephalon, cerebellum, Sy5y_exp1_D0, occipital_lobe, frontal_cortex, parietal_lobe, temporal_lobe	ANNOTATED, CDS, coding, INTERNAL	NM_017742	ZCCHC2	Memczak2013, Rybak2015, Salzman2013	0	0	0	0	0	0	0	0	0	6	0	0	0	0	0	0	0	0	0	0	0	0	0	6
hsa_circ_0007883	chr4	73956383	73958017	-	hg19_circ_chr4_73956383_73958017_R	1	1634	0	ANKRD17	ENST00000358602	chr4:73951163-73956383|chr4:73958017-73959795		1634	1634	Hs68_RNase, Hs68_control, K562, Huvec, Hepg2, Helas3, H1hesc, Gm12878, Bj, Ag04450, A549, Nhek, Sknshra, SY5Y_exp2_D0, diencephalon, Sy5y_exp1_D4, cerebellum, Sy5y_exp1_D0, occipital_lobe, frontal_cortex, Sy5y_exp1_D2, parietal_lobe, SY5Y_exp2_D8, temporal_lobe, SY5Y_exp2_D4	ANNOTATED, CDS, coding, INTERNAL, OVCODE, OVEXON	NM_032217	ANKRD17	Jeck2013, Rybak2015, Salzman2013	0	0	0	0	0	0	0	0	6	0	0	0	0	0	0	0	0	0	0	0	0	0	0	6
hsa_circ_0080300	chr7	64275295	64276031	+	hg19_circ_chr7_64275295_64276031_F	2	127,78	0,658	ZNF138	ENST00000307355	chr7:64254949-64275295|chr7:64276031-64291828		736	209	H1hesc	ANNOTATED, INTERNAL, ncRNA, OVCODE, OVEXON	NR_027660	ZNF138	Salzman2013	0	0	0	0	0	0	0	0	6	0	0	0	0	0	0	0	0	0	0	0	0	0	0	6
	chr8	82583173	82593819	-	hg19_circ_chr8_82583173_82593819_R	6	109,109,46,105,134,87	0,2902,5295,8187,9711,10559	IMPA1	ENST00000256108	chr8:82572902-82583173|chr8:82593819-82598486									0	0	0	0	0	0	0	0	0	0	6	0	0	0	0	0	0	0	0	0	0	0	0	6
hsa_circ_0085081	chr8	100443764	100454863	+	hg19_circ_chr8_100443764_100454863_F	2	128,235	0,10864	VPS13B	ENST00000496144	chr8:100403932-100443764|chr8:100454863-100479641		11099	363	K562, H1hesc, frontal_cortex	ANNOTATED, CDS, coding, INTERNAL, OVCODE, OVERLAPTX, OVEXON	NM_017890	VPS13B	Rybak2015, Salzman2013	0	0	0	0	0	0	0	0	0	0	3	0	0	0	0	0	0	0	0	0	3	0	0	6
hsa_circ_0088128	chr9	116018393	116019465	+	hg19_circ_chr9_116018393_116019465_F	2	164,73	0,999	SLC31A1	ENST00000374210	chr9:115983958-116018393|chr9:116019465-116020973		1072	237	K562, Huvec, Hepg2, Helas3, H1hesc, Gm12878, Bj, Ag04450, A549, Nhek, diencephalon, cerebellum, occipital_lobe, frontal_cortex	ANNOTATED, CDS, coding, INTERNAL, OVCODE, OVERLAPTX, OVEXON, UTR5	NM_001859	SLC31A1	Rybak2015, Salzman2013	0	0	0	0	0	0	0	0	0	6	0	0	0	0	0	0	0	0	0	0	0	0	0	6
hsa_circ_0000120	chr1	117944807	118009049	+	hg19_circ_chr1_117944807_118009049_F	7	256,97,119,81,95,124,94	0,3363,12527,18383,40045,58303,64148	MAN1A2	ENST00000356554	chr1:117911107-117944807|chr1:118009049-118035768		64242	866	cd_19, diencephalon, Sy5y_exp1_D4, cerebellum, occipital_lobe, frontal_cortex, parietal_lobe, temporal_lobe, SY5Y_exp2_D4	ANNOTATED, CDS, coding, INTERNAL	NM_006699	MAN1A2	Memczak2013, Rybak2015	0	0	0	0	0	0	0	0	0	0	0	0	0	5	0	0	0	0	0	0	0	0	0	5
hsa_circ_0002924	chr1	220386228	220387321	-	hg19_circ_chr1_220386228_220387321_R	2	82,124	0,969	RAB3GAP2	ENST00000358951	chr1:220384344-220386228|chr1:220387321-220406140		1093	206	Hs68_RNase, Hs68_control, Nhek, K562, H1hesc, diencephalon, cerebellum, Sy5y_exp1_D0, occipital_lobe, frontal_cortex, parietal_lobe, temporal_lobe	ANNOTATED, CDS, coding, INTERNAL, OVCODE, OVEXON	NM_012414	RAB3GAP2	Jeck2013, Rybak2015, Salzman2013	0	0	0	0	0	0	0	0	0	0	0	5	0	0	0	0	0	0	0	0	0	0	0	5
hsa_circ_0020028	chr10	112723882	112745523	+	hg19_circ_chr10_112723882_112745523_F	2	937,138	0,21503	SHOC2	ENST00000369452	chr10:112679415-112723882|chr10:112745523-112760172		21641	1075	cerebellum, diencephalon, frontal_cortex, occipital_lobe, parietal_lobe, Sy5y_exp1_D0, Sy5y_exp1_D2, Sy5y_exp1_D4, SY5Y_exp2_D0, SY5Y_exp2_D8, temporal_lobe, A549, Ag04450, Bj, Gm12878, H1hesc, Helas3, Hepg2, Hsmm, Huvec, K562, Mcf7, Nhek, Sknshra	ANNOTATED, CDS, coding, INTERNAL, OVCODE, OVERLAPTX, OVEXON, UTR5	NM_007373	SHOC2	Rybak2015, Salzman2013	0	0	0	0	0	0	0	0	0	0	0	0	0	0	0	0	0	0	0	1	0	4	0	5
	chr16	69718789	69728142	+	hg19_circ_chr16_69718789_69728142_F	3	84,149,2491	0,6053,6862	NFAT5	ENST00000349945	chr16:69711238-69718789|chr16:69728142-69729038									0	0	0	0	0	0	0	0	0	0	0	0	0	5	0	0	0	0	0	0	0	0	0	5
hsa_circ_0120964	chr2	73784346	73786269	+	hg19_circ_chr2_73784346_73786269_F	2	135,171	0,1752	ALMS1	ENST00000409009	chr2:73777564-73784346|chr2:73786269-73799388		1923	306	diencephalon, cerebellum, Sy5y_exp1_D0, occipital_lobe, frontal_cortex, Sy5y_exp1_D2, parietal_lobe, temporal_lobe	ANNOTATED, CDS, coding, INTERNAL, OVCODE, OVEXON	NM_015120	ALMS1	Rybak2015	0	0	0	0	0	0	0	0	0	0	0	0	0	5	0	0	0	0	0	0	0	0	0	5
hsa_circ_0006109	chr6	30618770	30619243	+	hg19_circ_chr6_30618770_30619243_F	2	89,201	0,272	C6orf136	ENST00000293604	chr6:30617736-30618770|chr6:30619243-30620424		473	473	Hs68_RNase, Hs68_control, K562, Huvec, Hsmm, Hepg2, Helas3, H1hesc, Gm12878, Bj, Ag04450, A549, Nhek, Nhlf, Sknshra, Mcf7	INTERGENIC	None	None	Jeck2013, Salzman2013	0	0	0	0	0	0	0	0	0	0	0	2	0	0	0	0	0	0	0	3	0	0	0	5
hsa_circ_0007581	chr8	61484604	61504528	+	hg19_circ_chr8_61484604_61504528_F	4	68,83,93,112	0,12162,12677,19812	RAB2A	ENST00000262646	chr8:61471482-61484604|chr8:61504528-61531138		19924	356	Hs68_RNase, Hs68_control, Nhek, K562, Ag04450, diencephalon, cerebellum, Sy5y_exp1_D0, occipital_lobe, frontal_cortex, parietal_lobe, temporal_lobe	ANNOTATED, CDS, coding, INTERNAL, OVCODE, OVEXON	NM_002865	RAB2A	Jeck2013, Rybak2015, Salzman2013	5	0	0	0	0	0	0	0	0	0	0	0	0	0	0	0	0	0	0	0	0	0	0	5
hsa_circ_0002961	chr8	98698895	98703416	+	hg19_circ_chr8_98698895_98703416_F	4	85,177,66,237	0,761,2370,4284	MTDH	ENST00000336273	chr8:98673401-98698895|chr8:98703416-98711981		4521	565	Hs68_RNase, Hs68_control, diencephalon, cerebellum, occipital_lobe, frontal_cortex, parietal_lobe, temporal_lobe	ANNOTATED, CDS, coding, INTERNAL, OVCODE, OVEXON	NM_178812	MTDH	Jeck2013, Rybak2015	0	0	0	0	0	0	0	0	0	0	0	0	0	5	0	0	0	0	0	0	0	0	0	5
hsa_circ_0086735	chr9	33986757	34017187	-	hg19_circ_chr9_33986757_34017187_R	5	78,154,111,78,140	0,2213,9463,12027,30290	UBAP2	ENST00000449054	chr9:33973235-33986757|chr9:34017187-34048822		30430	561	K562, Huvec, Hepg2, Ag04450, A549, Sknshra, diencephalon, cerebellum, occipital_lobe, frontal_cortex, Sy5y_exp1_D2, parietal_lobe, temporal_lobe, SY5Y_exp2_D4	ANNOTATED, CDS, coding, INTERNAL, OVCODE, OVEXON, UTR5	NM_018449	UBAP2	Rybak2015, Salzman2013	0	0	0	0	0	0	0	0	0	0	0	0	0	0	5	0	0	0	0	0	0	0	0	5
	chr9	139341423	139341678	-	hg19_circ_chr9_139341423_139341678_R	1	255	0	SEC16A	ENST00000313050	chr9:139341401-139341678									0	0	0	0	0	0	0	0	0	0	5	0	0	0	0	0	0	0	0	0	0	0	0	5
hsa_circ_0017326	chr1	247027225	247031113	-	hg19_circ_chr1_247027225_247031113_R	4	193,79,108,151	0,1331,3320,3737	AHCTF1	ENST00000470300	chr1:247025455-247027225|chr1:247031113-247039338		3888	452	Nhek, K562, Hepg2, A549, Sknshra	ANNOTATED, CDS, coding, INTERNAL, OVCODE, OVEXON	NM_015446	AHCTF1	Salzman2013	0	0	0	0	0	0	0	0	0	0	0	0	0	0	0	0	0	0	0	4	0	0	0	4
hsa_circ_0025967	chr12	46319924	46322642	-	hg19_circ_chr12_46319924_46322642_R	1	2718	0	SCAF11	ENST00000369367	chr12:46318857-46319924|chr12:46322642-46325288		2718	2718	cerebellum, diencephalon, frontal_cortex, occipital_lobe, parietal_lobe, Sy5y_exp1_D2, Sy5y_exp1_D4, temporal_lobe, A549, Ag04450, Bj, Gm12878, H1hesc, Helas3, Hepg2, Huvec, K562, Nhek, Sknshra	ANNOTATED, CDS, coding, INTERNAL, OVCODE, OVEXON	NM_004719	SCAF11	Rybak2015, Salzman2013	0	4	0	0	0	0	0	0	0	0	0	0	0	0	0	0	0	0	0	0	0	0	0	4
hsa_circ_0004850	chr13	77655561	77661768	-	hg19_circ_chr13_77655561_77661768_R	4	225,157,161,150	0,410,1605,6057	MYCBP2	ENST00000544440	chr13:77653024-77655561|chr13:77661768-77662966		6207	693	Hs68_RNase, Hs68_control, Gm12878, diencephalon, cerebellum, occipital_lobe, frontal_cortex, parietal_lobe, temporal_lobe	ANNOTATED, CDS, coding, INTERNAL, OVCODE, OVEXON	NM_015057	MYCBP2	Jeck2013, Rybak2015, Salzman2013	0	0	0	0	0	0	0	0	0	0	0	0	0	4	0	0	0	0	0	0	0	0	0	4
hsa_circ_0008488	chr15	49528047	49531564	+	hg19_circ_chr15_49528047_49531564_F	2	91,147	0,3370	GALK2	ENST00000559883	chr15:49509510-49528047|chr15:49531564-49574183		3517	238	Hs68_RNase, Hs68_control, Nhek, K562, Huvec, Hepg2, Helas3, H1hesc, Gm12878, Bj, Ag04450, A549, Sknshra, Mcf7, diencephalon, cerebellum, Sy5y_exp1_D0, occipital_lobe, frontal_cortex, Sy5y_exp1_D2, parietal_lobe, temporal_lobe	ANNOTATED, CDS, coding, INTERNAL, OVCODE, OVEXON	NM_001001556	GALK2	Jeck2013, Rybak2015, Salzman2013	0	0	0	0	0	0	0	0	0	0	0	0	0	0	0	0	0	0	0	4	0	0	0	4
	chr17	29164223	29167799	+	hg19_circ_chr17_29164223_29167799_F	2	109,165	0,3411	ATAD5	ENST00000578295	chr17:29163066-29164223|chr17:29167799-29170930									0	0	0	0	0	4	0	0	0	0	0	0	0	0	0	0	0	0	0	0	0	0	0	4
hsa_circ_0009052	chr17	60741908	60742310	+	hg19_circ_chr17_60741908_60742310_F	1	402	0	MRC2	ENST00000303375	chr17:60705281-60741908|chr17:60742310-60743454		402	402	Hs68_RNase, Hs68_control, diencephalon, frontal_cortex	ANNOTATED, CDS, coding, INTERNAL, OVCODE, OVEXON	NM_006039	MRC2	Jeck2013, Rybak2015	0	0	0	0	0	0	0	0	0	0	0	0	0	4	0	0	0	0	0	0	0	0	0	4
hsa_circ_0000826	chr18	9182379	9221997	+	hg19_circ_chr18_9182379_9221997_F	6	138,148,147,201,143,148	0,13169,26275,29202,34376,39470	ANKRD12	ENST00000383440	chr18:9136963-9182379|chr18:9221997-9254208		39618	994	cd_19, neutr, Nhek, K562, Huvec, Hepg2, Helas3, H1hesc, Gm12878, Bj, Ag04450, Sknshra, SY5Y_exp2_D0, diencephalon, Sy5y_exp1_D4, cerebellum, Sy5y_exp1_D0, occipital_lobe, frontal_cortex, Sy5y_exp1_D2, parietal_lobe, SY5Y_exp2_D8, temporal_lobe, SY5Y_exp2_D4	ANNOTATED, CDS, coding, INTERNAL, UTR5	NM_015208	ANKRD12	Memczak2013, Rybak2015, Salzman2013	0	0	0	0	0	0	0	0	0	0	0	0	0	0	0	0	0	0	0	0	0	0	4	4
hsa_circ_0121216	chr2	96517441	96525822	-	hg19_circ_chr2_96517441_96525822_R	6	94,71,153,915,184,214	0,432,2015,3572,5615,8167	ANKRD36C	ENST00000456556	chr2:96516943-96517441|chr2:96525822-96533187		8381	1631	diencephalon, cerebellum, occipital_lobe, frontal_cortex, parietal_lobe, temporal_lobe	ANNOTATED, CDS, coding, INTERNAL, OVCODE, OVEXON	ENST00000456556.1	ANKRD36C	Rybak2015	0	0	0	0	0	0	0	0	0	0	0	0	0	4	0	0	0	0	0	0	0	0	0	4
hsa_circ_0068175	chr3	183435438	183470041	+	hg19_circ_chr3_183435438_183470041_F	8	98,93,246,113,162,112,45,181	0,849,4240,6768,11039,19067,30021,34422	YEATS2	ENST00000305135	chr3:183433050-183435438|chr3:183470041-183471913		34603	1050	Nhek, K562, Huvec, Hsmm, Hmec, Helas3, H1hesc, Gm12878, Bj, Ag04450, A549, Sknshra, Mcf7, cerebellum, Sy5y_exp1_D0, occipital_lobe, frontal_cortex, temporal_lobe	ANNOTATED, CDS, coding, INTERNAL, OVCODE, OVEXON	NM_018023	YEATS2	Rybak2015, Salzman2013	0	0	0	0	0	0	0	0	0	0	0	0	0	0	0	0	0	0	0	0	0	0	4	4
hsa_circ_0125754	chr4	170384393	170429482	-	hg19_circ_chr4_170384393_170429482_R	7	153,229,66,132,96,78,84	0,13881,14189,16160,43794,44472,45005	NEK1	ENST00000439128	chr4:170359410-170384393|chr4:170429482-170458959		45089	838	diencephalon, cerebellum, occipital_lobe, temporal_lobe	ANNOTATED, CDS, coding, INTERNAL, OVCODE, OVERLAPTX, OVEXON	NM_001199397	NEK1	Rybak2015	0	4	0	0	0	0	0	0	0	0	0	0	0	0	0	0	0	0	0	0	0	0	0	4
hsa_circ_0001566	chr5	179688683	179707608	-	hg19_circ_chr5_179688683_179707608_R	4	139,59,130,169	0,3097,7596,18756	MAPK9	ENST00000452135	chr5:179676138-179688683|chr5:179707608-179718847		18925	497	cd_19, Hs68_RNase, Hs68_control, K562, Huvec, Hepg2, Helas3, H1hesc, Gm12878, Bj, Ag04450, A549, Nhek, Sknshra, Mcf7, SY5Y_exp2_D0, diencephalon, Sy5y_exp1_D4, cerebellum, Sy5y_exp1_D0, occipital_lobe, frontal_cortex, parietal_lobe, temporal_lobe	ANNOTATED, CDS, coding, INTERNAL, OVCODE, OVEXON, UTR5	NM_139069	MAPK9	Jeck2013, Memczak2013, Rybak2015, Salzman2013	0	0	0	0	0	0	0	0	0	0	0	0	4	0	0	0	0	0	0	0	0	0	0	4
hsa_circ_0002114	chr8	98673299	98703416	+	hg19_circ_chr8_98673299_98703416_F	5	102,85,177,66,237	0,25596,26357,27966,29880	MTDH	ENST00000336273	chr8:98657115-98673299|chr8:98703416-98711981		30117	667	Hs68_RNase, Hs68_control, diencephalon, cerebellum, occipital_lobe, frontal_cortex, parietal_lobe, temporal_lobe	ANNOTATED, CDS, coding, INTERNAL, OVCODE, OVEXON	NM_178812	MTDH	Jeck2013, Rybak2015	0	0	0	0	0	0	0	0	0	0	0	0	0	4	0	0	0	0	0	0	0	0	0	4
hsa_circ_0001895	chr9	134305476	134308181	+	hg19_circ_chr9_134305476_134308181_F	2	170,178	0,2527	PRRC2B	ENST00000405995	chr9:134269650-134305476|chr9:134308181-134312006		2705	348	cd_19, Hs68_RNase, Hs68_control, K562, Helas3, H1hesc, Gm12878, Bj, Ag04450, A549, Sknshra, Mcf7, SY5Y_exp2_D0, diencephalon, Sy5y_exp1_D4, cerebellum, occipital_lobe, frontal_cortex, Sy5y_exp1_D2, parietal_lobe, temporal_lobe, SY5Y_exp2_D4	ANNOTATED, CDS, coding, OVCODE, OVEXON, UTR5	NM_013318	PRRC2B	Jeck2013, Memczak2013, Rybak2015, Salzman2013	0	0	0	0	0	0	0	0	4	0	0	0	0	0	0	0	0	0	0	0	0	0	0	4
hsa_circ_0005735	chr1	21415630	21437876	-	hg19_circ_chr1_21415630_21437876_R	2	76,61	0,22185	EIF4G3	ENST00000356916	chr1:21377487-21415630|chr1:21437876-21494453		22246	137	Hs68_RNase, Hs68_control, Nhek, K562, Huvec, Hsmm, Hepg2, Helas3, H1hesc, Gm12878, Bj, Ag04450, A549, Nhlf, Sknshra, Mcf7, diencephalon, cerebellum, Sy5y_exp1_D0, occipital_lobe, frontal_cortex, parietal_lobe, temporal_lobe	ANNOTATED, coding, INTERNAL, OVEXON, UTR5	NM_001198803	EIF4G3	Jeck2013, Rybak2015, Salzman2013	0	0	0	0	0	0	0	0	0	3	0	0	0	0	0	0	0	0	0	0	0	0	0	3
hsa_circ_0000230	chr10	31661946	31750166	+	hg19_circ_chr10_31661946_31750166_F	4	156,162,143,201	0,1785,14106,88019	ZEB1	ENST00000488625	chr10:31608062-31661946|chr10:31750166-31784704		88220	88220	cd_19, Hs68_RNase, Hs68_control, K562, Gm12878, Ag04450, Sknshra, diencephalon, cerebellum, Sy5y_exp1_D0, occipital_lobe, frontal_cortex, Sy5y_exp1_D2, parietal_lobe, temporal_lobe	ALT_ACCEPTOR, CDS, coding, INTERNAL, intronic, OVCODE, OVEXON	NM_030751	ZEB1	Jeck2013, Memczak2013, Rybak2015, Salzman2013	0	0	0	0	0	0	0	0	0	0	0	0	0	0	0	0	0	3	0	0	0	0	0	3
hsa_circ_0009075	chr12	110463546	110467440	+	hg19_circ_chr12_110463546_110467440_F	4	82,62,131,158	0,1963,2770,3736	ANKRD13A	ENST00000553025	chr12:110459106-110463546|chr12:110467440-110468449		3894	433	Hs68_RNase, Hs68_control, diencephalon, cerebellum, frontal_cortex, parietal_lobe, temporal_lobe	ANNOTATED, CDS, coding, INTERNAL, OVCODE, OVEXON	NM_033121	ANKRD13A	Jeck2013, Rybak2015	0	0	0	0	0	0	0	0	0	0	0	3	0	0	0	0	0	0	0	0	0	0	0	3
hsa_circ_0004791	chr16	47531309	47581459	+	hg19_circ_chr16_47531309_47581459_F	6	90,139,100,108,81,116	0,2357,5592,14266,18122,50034	PHKB	ENST00000566044	chr16:47497904-47531309|chr16:47581459-47614205		50150	634	Hs68_RNase, Hs68_control, Nhek, K562, Hepg2, Helas3, H1hesc, Gm12878, Bj, Ag04450, A549, diencephalon, Sy5y_exp1_D4, cerebellum, Sy5y_exp1_D0, occipital_lobe, frontal_cortex, parietal_lobe, temporal_lobe	ANNOTATED, CDS, coding, INTERNAL, OVCODE, OVEXON	NM_001031835	PHKB	Jeck2013, Rybak2015, Salzman2013	0	0	0	0	0	0	0	0	0	0	0	3	0	0	0	0	0	0	0	0	0	0	0	3
hsa_circ_0044234	chr17	45247282	45249430	-	hg19_circ_chr17_45247282_45249430_R	2	126,148	0,2000	CDC27	ENST00000066544	chr17:45235669-45247282|chr17:45249430-45258927		2148	274	cerebellum, diencephalon, frontal_cortex, occipital_lobe, parietal_lobe, temporal_lobe, Ag04450, Gm12878, K562, Nhek, Sknshra	ANNOTATED, CDS, coding, INTERNAL, OVCODE, OVERLAPTX, OVEXON	NM_001114091	CDC27	Rybak2015, Salzman2013	0	0	0	0	0	0	0	0	0	0	0	0	0	3	0	0	0	0	0	0	0	0	0	3
hsa_circ_0001098	chr2	215632205	215646233	-	hg19_circ_chr2_215632205_215646233_R	3	173,81,950	0,1750,13078	BARD1	ENST00000260947	chr2:215617279-215632205|chr2:215646233-215657020		14028	1204	HEK293, cd_19, Nhek, K562, Huvec, Hepg2, Helas3, H1hesc, Gm12878, Bj, Ag04450, A549, Sknshra, Mcf7, SY5Y_exp2_D0, diencephalon, Sy5y_exp1_D4, cerebellum, occipital_lobe, frontal_cortex, Sy5y_exp1_D2, parietal_lobe, SY5Y_exp2_D8, temporal_lobe, SY5Y_exp2_D4	ANNOTATED, CDS, coding, INTERNAL	NM_000465	BARD1	Memczak2013, Rybak2015, Salzman2013	0	0	0	0	0	0	0	0	0	0	0	0	0	0	0	0	0	0	0	0	0	0	3	3
hsa_circ_0006117	chr20	2944917	2945848	+	hg19_circ_chr20_2944917_2945848_F	2	79,342	0,589	PTPRA	ENST00000380393	chr20:2928670-2944917|chr20:2945848-2955860		931	421	Hs68_RNase, Hs68_control, Nhek, K562, Huvec, Hepg2, Helas3, H1hesc, Gm12878, Bj, Ag04450, A549, Sknshra, SY5Y_exp2_D0, diencephalon, Sy5y_exp1_D4, cerebellum, Sy5y_exp1_D0, occipital_lobe, frontal_cortex, Sy5y_exp1_D2, parietal_lobe, SY5Y_exp2_D8, temporal_lobe	ANNOTATED, CDS, coding, INTERNAL, OVCODE, OVEXON, UTR5	NM_002836	PTPRA	Jeck2013, Rybak2015, Salzman2013	0	0	0	0	0	0	0	0	0	0	0	0	0	0	0	0	0	0	0	3	0	0	0	3
	chr21	30434648	30434736	-	hg19_circ_chr21_30434648_30434736_R	1	88	0	CCT8	ENST00000470450	chr21:30434564-30434648|chr21:30434736-30434810									0	0	0	0	0	0	0	0	0	0	0	0	0	0	0	0	0	3	0	0	0	0	0	3
hsa_circ_0001181	chr21	30693541	30702014	+	hg19_circ_chr21_30693541_30702014_F	3	294,1335,207	0,4838,8266	BACH1	ENST00000286800	chr21:30671274-30693541|chr21:30702014-30714719		8473	1836	HEK293, Nhek, K562, Hepg2, Helas3, H1hesc, Gm12878, Bj, Ag04450, A549, Nhlf, Sknshra, SY5Y_exp2_D0, diencephalon, Sy5y_exp1_D4, cerebellum, Sy5y_exp1_D0, occipital_lobe, frontal_cortex, Sy5y_exp1_D2, parietal_lobe, SY5Y_exp2_D8, temporal_lobe, SY5Y_exp2_D4	ANNOTATED, CDS, coding, INTERNAL, UTR5	NM_001186	BACH1	Memczak2013, Rybak2015, Salzman2013	0	0	0	0	0	0	0	0	0	0	0	0	0	3	0	0	0	0	0	0	0	0	0	3
hsa_circ_0126525	chr4	48371865	48385801	+	hg19_circ_chr4_48371865_48385801_F	5	149,165,159,360,138	0,8047,9841,12719,13798	SLAIN2	ENST00000264313	chr4:48344145-48371865|chr4:48385801-48422141		13936	971	SY5Y_exp2_D0, diencephalon, Sy5y_exp1_D4, cerebellum, Sy5y_exp1_D0, occipital_lobe, frontal_cortex, Sy5y_exp1_D2, parietal_lobe, SY5Y_exp2_D8, temporal_lobe, SY5Y_exp2_D4	ANNOTATED, CDS, coding, INTERNAL, OVCODE, OVERLAPTX, OVEXON	ENST00000264313.6	SLAIN2	Rybak2015	0	2	0	0	0	0	0	0	0	0	0	0	0	0	0	0	0	0	0	0	1	0	0	3
hsa_circ_0006500	chr5	118576113	118580271	+	hg19_circ_chr5_118576113_118580271_F	2	53,218	0,3940	DMXL1	ENST00000311085	chr5:118574775-118576113|chr5:118580271-118582689		4158	271	Hs68_RNase, Hs68_control, K562, Huvec, Hepg2, Helas3, H1hesc, Gm12878, Bj, Ag04450, A549, Nhek, Sknshra, Mcf7, diencephalon, cerebellum, occipital_lobe, frontal_cortex, parietal_lobe, temporal_lobe	ANNOTATED, CDS, coding, INTERNAL, OVCODE, OVEXON	NM_005509	DMXL1	Jeck2013, Rybak2015, Salzman2013	0	0	0	0	0	0	0	0	0	0	0	0	0	0	3	0	0	0	0	0	0	0	0	3
	chr5	169108747	169122942	+	hg19_circ_chr5_169108747_169122942_F	4	136,155,82,136	0,2452,7508,14059	DOCK2	ENST00000256935	chr5:169101449-169108747|chr5:169122942-169125377									3	0	0	0	0	0	0	0	0	0	0	0	0	0	0	0	0	0	0	0	0	0	0	3
hsa_circ_0005871	chr9	134312006	134314448	+	hg19_circ_chr9_134312006_134314448_F	2	103,73	0,2369	PRRC2B	ENST00000405995	chr9:134308181-134312006|chr9:134314448-134319571		2442	176	Hs68_RNase, Hs68_control, K562, Huvec, Hepg2, Helas3, H1hesc, Gm12878, Bj, Ag04450, A549, Nhek, Sknshra, Mcf7, diencephalon, cerebellum, occipital_lobe, frontal_cortex, Sy5y_exp1_D2, parietal_lobe, temporal_lobe	ANNOTATED, CDS, coding, INTERNAL, OVCODE, OVEXON	NM_013318	PRRC2B	Jeck2013, Rybak2015, Salzman2013	0	0	0	0	0	0	0	0	0	0	0	0	0	0	0	0	0	3	0	0	0	0	0	3
